# Supplementary material for: Genome-wide association study unravels the genetic control of the apple volatilome and its interplay with fruit texture
Source: J Exp Bot. 2017 Feb 24;68(7):1467–78. doi: 10.1093/jxb/erx018 (PMC5441895; doi:10.1093/jxb/erx018)
Supplement: Supplementary Data [file erx018_Supplementary_Data.zip]

Archive with 3 entries (3 files):
- supplementary_table_S4.xlsx
- supplementary_figures_S1_S5_tables_S1_S3_S5.pdf
- supplementary_table_S2.xlsx
