# Supplementary material for: Genome-wide association study unravels the genetic control of the apple volatilome and its interplay with fruit texture
Source: J Exp Bot. 2017 Feb 24;68(7):1467–78. doi: 10.1093/jxb/erx018 (PMC5441895; doi:10.1093/jxb/erx018)
Supplement: Supplementary Data [file erx018_Supplementary_Data.zip › supplementary_table_S4.xlsx]

## Sheet: VOCs
Table S4. List of SNP associated to representative phenotipic traits ( VOCs and Functional principle components) as obtained by GWAS analysis
41.038	Cluster 3
CHR	cM	SNP	P
5	70.806	FB_0531424_L3_PA	0.000556
13	0	GD_00368_L13_PA	0.000134
13	1.68637	FB_0157710_L13_PA	0.000921
13	2.608	FB_1109354_L13_70_3	0.000914
13	2.608	FB_1109360_L13_70_3	0.000914
13	2.608	FB_1109352_L13_70_3	0.000914
43.017	Cluster 1
CHR	cM	SNP	P
2	6.01551	RB_1979331_L2_PA	4.12e-05
2	6.01551	FB_0451368_L2_PA	0.000214
5	70.806	FB_0531424_L3_PA	0.000564
8	41.417	FB_0753471_L8_PA	0.000277
8	46.247	FB_0758799_L8_PA	0.000565
17	63.954	GD_00798_L17_PA	0.000711
43.054	Cluster 3
CHR	cM	SNP	P
2	45.5555	FB_0481306_L2_PA	2.91e-05
5	10.5686	RB_8173286_L5_PA	1.91e-05
5	65.908	FB_0642157_L5_PA	1.05e-05
10	20.745	FB_1052858_L10_57_2	0.000613
10	26.5612	FB_0296219_L15_PA	0.000553
15	76.335	FB_0528789_L3_PA	0.000431
15	76.938	RB_39870632_L15_PA	6.55e-06
15	79.664	FB_0743933_L8_PA	3.92e-06
15	79.664	FB_0414673_L1_PA	6.55e-06
15	79.664	FB_0414099_L1_PA	3.12e-06
15	80.26	FB_0316611_L15_PA	3.44e-05
15	84.289	FB_0363970_L16_PA	1.44e-05
15	84.289	FB_0634410_L5_PA	1.14e-05
15	84.289	FB_0319139_L15_PA	0.000515
15	84.289	FB_0319560_L15_PA	3.48e-06
16	65.932	FB_0509160_L3_PA	4.41e-06
45.033	Cluster 1
CHR	cM	SNP	P
5	65.5646	FB_0807155_L9_PA	0.000629
15	64.182	FB_0908058_L15_58_1	0.000157
51.044	Cluster 5
CHR	cM	SNP	P
2	10.8345	FB_0455794_L2_PA	0.00049
3	70.292	FB_0554332_L3_PA	8e-05
3	72.114	FB_0554591_L3_PA	0.00026
4	0.46485	FB_0797952_L9_PA	0.00096
5	12.3183	FB_0604611_L5_PA	2e-05
5	52.5909	FB_0632684_L5_PA	0.00061
5	56.7679	RB_31321013_L5_53_1	0.00025
7	48.0852	FB_1025495_L8_36_1	2e-05
7	50.153	FB_0732399_L8_PA	3e-05
7	50.2834	RB_25209129_L7_PA	3e-05
8	17.1671	FB_0905872_L15_49_1	2e-05
8	25.002	FB_1105107_L9_39_2	0.00019
8	41.719	FB_0754661_L8_PA	1e-05
8	67.359	FB_0819949_L9_PA	2e-05
10	53.739	FB_0042563_L10_PA	1e-05
11	2.41	FB_0304721_L15_PA	1e-05
11	40.311	FB_1108418_L11_72_3	0.00028
11	40.311	FB_0089250_L11_PA	0.00074
17	4.912	GD_01205_L17_PA	0.00087
17	17.646	FB_0378882_L17_PA	0.00071
53.038	Cluster 7
CHR	cM	SNP	P
2	10.8345	FB_0455794_L2_PA	0.000492
3	70.292	FB_0554332_L3_PA	8.41e-05
3	72.114	FB_0554591_L3_PA	0.000255
4	0.464854	FB_0797952_L9_PA	0.000961
5	12.3183	FB_0604611_L5_PA	2.29e-05
5	52.5908	FB_0632684_L5_PA	0.000611
5	56.7679	RB_31321013_L5_53_1	0.000248
7	48.0852	FB_1025495_L8_36_1	2.28e-05
7	50.153	FB_0732399_L8_PA	2.55e-05
7	50.2834	RB_25209129_L7_PA	3.21e-05
8	3.617	RB_1316702_L8_PA	8.49e-07
8	17.1671	FB_0905872_L15_49_1	2.29e-05
8	25.002	FB_1105107_L9_39_2	0.000185
8	41.719	FB_0754661_L8_PA	1.41e-05
8	67.359	FB_0819949_L9_PA	2.49e-05
10	53.739	FB_0042563_L10_PA	5.74e-06
11	2.41	FB_0304721_L15_PA	9.89e-06
11	40.311	FB_1108418_L11_72_3	0.000275
11	40.311	FB_0089250_L11_PA	0.000744
17	4.912	GD_01205_L17_PA	0.000865
17	17.646	FB_0378882_L17_PA	0.000714
57.033	Cluster 4
CHR	cM	SNP	P
4	25.321	FB_0570692_L4_PA	0.000774
5	70.3066	RB_36490942_L5_PA	0.00062
7	4.6201	FB_0769828_L9_PA	0.000529
14	52.364	GD_02021_L14_67_2	0.000418
16	36.897	RB_8342463_L16_PA	5.04e-05
57.069	Cluster 3
CHR	cM	SNP	P
2	25.9295	FB_0466123_L2_PA	1.31e-06
2	40.8575	FB_0956216_L2_27_1	0.000115
2	40.8575	FB_0888730_L14_37_1	0.000288
2	40.8575	FB_0888770_L14_37_1	0.000491
2	41.1585	FB_0473512_L2_PA	0.000467
2	41.1585	FB_0472621_L2_PA	4.33e-05
2	41.1585	FB_0472604_L2_PA	0.000251
3	18.24	FB_0519398_L3_PA	0.000378
3	18.24	FB_0519985_L3_PA	7.92e-05
8	55.318	GD_00975_L8_PA	3.05e-06
10	17.7413	FB_0795112_L9_PA	6.85e-05
11	9.081	FB_0062824_L11_PA	2.47e-07
11	21.761	FB_0075140_L11_PA	7.68e-07
12	16.3794	FB_0126141_L12_PA	6.99e-05
12	33.929	RB_27168371_L12_PA	0.000582
12	46.078	FB_0149997_L12_PA	0.000256
13	0	GD_00368_L13_PA	0.000224
13	1.271	RB_895608_L13_26_1	0.000722
13	1.271	FB_1062847_L13_50_2	0.000683
13	1.94	GD_00279_L13_PA	0.000407
13	2.608	FB_1109354_L13_70_3	0.000357
13	2.608	FB_1109360_L13_70_3	0.000357
13	2.608	FB_1109352_L13_70_3	0.000357
17	63.954	GD_00798_L17_PA	0.000249
61.027	Cluster 1
CHR	cM	SNP	P
2	6.01551	RB_1979331_L2_PA	3.71e-05
2	6.01551	FB_0451368_L2_PA	0.000644
5	57.339	GD_02729_L5_54_1	0.000918
5	70.806	FB_0531424_L3_PA	0.000636
8	41.417	FB_0753471_L8_PA	0.000873
8	46.247	FB_0758799_L8_PA	0.000201
10	50.077	GD_01570_L10_PA	0.000449
17	63.954	GD_00798_L17_PA	0.000685
71.049	Cluster 1
CHR	cM	SNP	P
2	45.5555	FB_0481306_L2_PA	7.13e-10
3	7.68377	FB_0514815_L3_PA	0.000206
3	8.464	RB_7138274_L3_35_1	0.000665
3	13.367	FB_0966313_L3_36_1	0.000327
3	24.436	FB_0441638_L1_PA	1.06e-07
4	2.44	FB_0795165_L9_PA	0.000996
4	29.866	FB_0575085_L4_PA	0.00034
5	10.5686	RB_8173286_L5_PA	1.49e-10
5	10.7904	FB_0990254_L5_34_1	0.000757
5	12.687	GD_01151_L5_PA	0.000696
5	12.755	FB_0605932_L5_PA	0.000226
5	14.4069	FB_0607328_L5_PA	0.000574
5	21.0283	FB_0608364_L5_PA	0.000776
5	60.3046	FB_1054172_L10_64_2	0.000634
5	65.908	FB_0642157_L5_PA	1.49e-10
5	67.846	FB_0807144_L9_PA	0.000131
5	68.586	FB_0809220_L9_PA	0.000232
6	33.354	FB_1008755_L6_42_1	1.64e-05
6	38.413	FB_0670037_L6_PA	6.65e-05
6	38.413	FB_0670017_L6_PA	0.000107
6	66.294	RB_28643186_L6_PA	0.000408
8	21.945	FB_0781818_L9_PA	0.000252
8	21.945	FB_0781806_L9_PA	0.000606
8	22.874	FB_0742401_L8_PA	3.97e-05
8	22.874	FB_0742408_L8_PA	0.000147
8	24.4	FB_0782162_L9_PA	0.000585
8	38.397	FB_0127297_L12_PA	0.000981
8	50.484	RB_28263232_L8_PA	0.000985
8	57.743	RB_32812193_L8_PA	0.000226
8	64.949	FB_1106937_L9_51_2	0.000695
10	46.5226	FB_0037831_L10_PA	0.000949
10	46.7767	RB_26518569_L10_PA	8.18e-05
12	36.384	FB_0146185_L12_PA	0.000239
13	19.0879	FB_0166944_L13_PA	7.35e-05
14	16.5727	FB_0233260_L14_PA	0.000165
14	20.6939	FB_0233860_L14_PA	0.000916
14	25.742	RB_21895761_L14_PA	6.82e-06
14	41.9254	FB_0253399_L14_PA	0.000755
14	45.6883	RB_29619098_L14_PA	0.000488
14	51.765	FB_0255933_L14_PA	3.9e-05
15	76.335	FB_0528789_L3_PA	1.8e-06
15	76.938	RB_39870632_L15_PA	5.27e-10
15	79.664	FB_0316434_L15_PA	1.81e-06
15	79.664	FB_0743933_L8_PA	7.2e-11
15	79.664	FB_0414673_L1_PA	8.41e-11
15	79.664	FB_0414099_L1_PA	7.11e-11
15	80.26	FB_0316611_L15_PA	4.35e-10
15	84.289	FB_0363970_L16_PA	1.47e-10
15	84.289	FB_0634410_L5_PA	1.09e-10
15	84.289	FB_0319139_L15_PA	4.23e-05
15	84.289	FB_0319560_L15_PA	9.1e-11
15	85.902	FB_0319146_L15_PA	5e-05
16	3.18813	FB_0335525_L16_PA	0.000146
16	3.70324	FB_0918384_L16_16_1	0.000238
16	55.7731	RB_9988815_L16_PA	0.000303
16	59.4163	FB_0034558_L10_PA	9.55e-07
16	65.932	FB_0509160_L3_PA	3.65e-12
16	65.932	FB_0931282_L17_14_1	3.26e-05
16	67.635	FB_0509149_L3_PA	3.74e-05
16	67.635	RB_23405001_L16_PA	0.000612
16	67.635	FB_0931279_L17_14_1	0.000112
16	67.635	FB_0509152_L3_PA	0.000914
17	13.798	FB_0377186_L17_PA	5.1e-06
83.086	Cluster 4
CHR	cM	SNP	P
1	54.9776	RB_31736288_L1_PA	0.000183
1	54.9776	RB_31681861_L1_PA	0.000123
1	55.3529	MdBFTb_L1_PA	0.000136
1	55.429	RB_31736133_L1_PA	5.21e-05
1	55.7106	FB_0442968_L1_PA	0.000689
1	57.5791	FB_0442970_L1_PA	1.2e-05
5	12.687	GD_01151_L5_PA	0.000232
6	12.927	FB_0650937_L6_PA	6.99e-05
6	12.927	FB_1003215_L6_28_1	0.000207
7	22.022	FB_0697476_L7_PA	6.7e-05
7	22.625	FB_0698141_L7_PA	8.88e-05
8	12.138	FB_0776771_L9_PA	0.000457
8	15.5497	FB_1104962_L9_39_2	0.00086
8	20.1434	FB_0781290_L9_PA	0.000633
8	21.945	FB_0781806_L9_PA	0.000392
12	35.458	FB_0145071_L12_PA	0.000208
12	49.095	FB_0867549_L12_46_1	0.000187
12	50.601	FB_0153836_L12_PA	0.000275
14	15.1389	FB_0228566_L14_PA	0.000764
16	51.826	FB_0018667_L10_PA	0.000373
85.101	Cluster 3
CHR	cM	SNP	P
7	36.05	FB_0706809_L7_PA	0.00096
12	16.3794	FB_0126141_L12_PA	0.000605
13	0	FB_0156321_L13_PA	0.000796
13	0	FB_0156349_L13_PA	0.000796
13	0	FB_0156346_L13_PA	0.000923
13	0	FB_0904050_L15_46_1	0.000722
13	0	FB_0156858_L13_PA	0.000374
13	0	GD_00368_L13_PA	5.1e-05
13	0	RB_570740_L13_PA	0.00064
13	1.68637	FB_0157710_L13_PA	0.000813
13	2.2282	FB_0904054_L15_46_1	0.000296
99.081	Cluster 4
CHR	cM	SNP	P
14	24.006	FB_0890673_L14_41_1	0.000313
101.097	Cluster 4
CHR	cM	SNP	P
1	54.9776	RB_31736288_L1_PA	0.000804
1	54.9776	RB_31681861_L1_PA	0.000192
1	55.3529	MdBFTb_L1_PA	0.000201
1	55.429	RB_31736133_L1_PA	0.000116
1	57.5791	FB_0442970_L1_PA	0.000524
5	12.687	GD_01151_L5_PA	0.000272
5	12.755	FB_0605932_L5_PA	0.00094
6	12.927	FB_0650937_L6_PA	0.000466
7	22.022	FB_0697476_L7_PA	0.000648
7	22.625	FB_0698141_L7_PA	0.000876
8	12.138	FB_0776771_L9_PA	0.000702
12	49.095	FB_0867549_L12_46_1	0.00079
14	15.1389	FB_0228566_L14_PA	0.00077
103.075	Cluster 2
CHR	cM	SNP	P
1	54.9776	RB_31681861_L1_PA	7.61e-05
1	55.3529	MdBFTb_L1_PA	8.67e-05
1	55.429	RB_31736133_L1_PA	0.000265
2	45.5555	FB_0481306_L2_PA	1.4e-11
2	54.6125	FB_0487049_L2_PA	0.000278
3	7.68377	FB_0514815_L3_PA	5.84e-06
3	8.464	RB_7138274_L3_35_1	2.02e-05
3	13.367	FB_0966313_L3_36_1	5.47e-05
3	24.436	FB_0441638_L1_PA	3.87e-07
3	29.893	FB_0702808_L7_PA	0.000431
5	10.5686	RB_8173286_L5_PA	2.43e-12
5	10.7904	FB_0990254_L5_34_1	0.000479
5	12.687	GD_01151_L5_PA	2.14e-05
5	12.755	FB_0605932_L5_PA	4.45e-06
5	12.9199	FB_0993146_L5_39_1	0.000128
5	14.4069	FB_0607328_L5_PA	0.000319
5	14.4069	FB_0607136_L5_PA	5.65e-05
5	21.0283	FB_0608364_L5_PA	9.9e-05
5	65.908	FB_0642157_L5_PA	2.01e-12
6	33.354	FB_1008755_L6_42_1	3.13e-07
6	38.413	FB_0670037_L6_PA	4.47e-06
8	42.622	FB_0756785_L8_PA	0.000943
8	64.949	FB_1106937_L9_51_2	0.00023
12	47.288	FB_0866895_L12_46_1	1.13e-05
13	19.0879	FB_0166944_L13_PA	1.35e-05
14	16.5727	FB_0233260_L14_PA	0.000642
14	25.742	RB_21895761_L14_PA	2.67e-07
15	76.335	FB_0528789_L3_PA	1.01e-07
15	76.938	RB_39870632_L15_PA	1.27e-11
15	79.664	FB_0316434_L15_PA	1.19e-07
15	79.664	FB_0743933_L8_PA	2.49e-12
15	79.664	FB_0414673_L1_PA	2.59e-12
15	79.664	FB_0414099_L1_PA	2.58e-12
15	80.26	FB_0316611_L15_PA	1.3e-11
15	84.289	FB_0363970_L16_PA	2.56e-12
15	84.289	FB_0634410_L5_PA	2.11e-12
15	84.289	FB_0319560_L15_PA	2.56e-12
15	85.902	FB_0319146_L15_PA	0.000868
16	3.18813	FB_0335525_L16_PA	4.17e-07
16	3.70324	FB_0918384_L16_16_1	0.000225
16	59.4163	FB_0034558_L10_PA	2.83e-07
16	65.932	FB_0509160_L3_PA	1.66e-12
16	67.635	FB_0931279_L17_14_1	7.88e-05
17	13.798	FB_0377186_L17_PA	2.68e-07
117.091	Cluster 2
CHR	cM	SNP	P
2	41.1585	FB_0472621_L2_PA	0.000594
2	41.1585	FB_0472604_L2_PA	0.000215
2	45.5555	FB_0481306_L2_PA	2.65e-06
2	73.7475	FB_0504011_L2_PA	0.000117
3	24.436	FB_0441638_L1_PA	0.000479
3	31.119	FB_0533167_L3_PA	0.000273
3	38.9218	RB_25474108_L3_PA	0.000152
4	48.263	FB_0586877_L4_PA	0.0002
5	10.5686	RB_8173286_L5_PA	5.37e-07
5	11.1639	FB_0603392_L5_PA	5.72e-05
5	31.589	FB_0618478_L5_PA	0.000315
5	33.787	FB_0621431_L5_PA	0.00024
5	33.787	FB_0622207_L5_PA	2.35e-05
5	60.3046	FB_0222648_L14_PA	0.000963
5	65.5646	FB_0807155_L9_PA	5.38e-05
5	65.908	FB_0642157_L5_PA	6.55e-07
5	68.586	FB_0809220_L9_PA	3.16e-09
6	33.354	FB_1008755_L6_42_1	0.000725
6	66.294	RB_28643186_L6_PA	7.4e-05
7	0.379837	FB_0685652_L7_PA	0.000166
8	14.864	FB_0778927_L9_PA	3.02e-09
8	18.341	FB_0874944_L13_34_1	9.79e-09
8	21.368	RB_14278506_L8_PA	1.4e-08
8	57.743	RB_32812193_L8_PA	1.63e-09
10	33.37	FB_1087355_L3_63_2	0.000629
10	67.7692	FB_0838423_L10_49_1	0.000506
11	1.205	FB_0305361_L15_PA	1.39e-08
11	7.252	FB_0061189_L11_PA	0.000559
12	3.897	FB_0110366_L12_PA	0.000148
12	25.8676	RB_22654900_L12_PA	0.000348
12	26.306	FB_1060729_L12_58_2	1.5e-08
12	36.384	FB_0146185_L12_PA	3.69e-07
13	18.241	FB_0168765_L13_PA	0.000748
13	18.5182	RB_7172710_L13_PA	0.000922
13	20.665	FB_0169770_L13_PA	0.000762
13	25.522	FB_0178007_L13_PA	1.44e-08
13	27.352	FB_0178008_L13_PA	1.64e-08
13	31.569	FB_0181277_L13_PA	1.44e-08
13	32.774	FB_0184073_L13_PA	1.41e-08
13	45.591	FB_0193084_L13_PA	1.22e-08
13	50.628	FB_0571000_L4_PA	1.54e-08
13	50.628	FB_0571003_L4_PA	1.51e-08
14	25.742	RB_21895761_L14_PA	0.000451
15	64.182	FB_0295112_L15_PA	0.000248
15	76.335	FB_0528789_L3_PA	0.00024
15	76.938	RB_39870632_L15_PA	2.6e-06
15	79.664	FB_0316434_L15_PA	0.000235
15	79.664	FB_0743933_L8_PA	6.66e-07
15	79.664	FB_0414673_L1_PA	6.49e-07
15	79.664	FB_0414099_L1_PA	6.56e-07
15	80.26	FB_0316611_L15_PA	2.4e-06
15	84.289	FB_0363970_L16_PA	6.73e-07
15	84.289	FB_0634410_L5_PA	6.13e-07
15	84.289	FB_0319560_L15_PA	6.75e-07
16	47.2886	RB_15527276_L16_PA	0.000108
16	55.7731	RB_9988815_L16_PA	6.04e-05
16	59.4163	FB_0034558_L10_PA	0.000109
16	65.932	FB_0509160_L3_PA	1.74e-08
16	67.635	FB_0509149_L3_PA	0.000145
17	13.798	FB_0377186_L17_PA	0.000366
131.107	Cluster 2
CHR	cM	SNP	P
2	16.8885	FB_1083567_L2_38_2	9.54e-05
2	45.5555	FB_0481306_L2_PA	4.82e-10
2	73.7475	FB_0504011_L2_PA	0.00032
3	24.436	FB_0441638_L1_PA	0.000409
4	24.418	FB_0568386_L4_PA	0.00028
5	10.5686	RB_8173286_L5_PA	8.26e-11
5	11.1639	FB_0603392_L5_PA	0.000303
5	33.787	FB_0622207_L5_PA	0.000195
5	65.908	FB_0642157_L5_PA	8.59e-11
5	68.586	FB_0809220_L9_PA	1.63e-07
6	33.354	FB_1008755_L6_42_1	2.22e-06
6	66.294	RB_28643186_L6_PA	6.24e-05
7	0.379837	FB_0685652_L7_PA	0.000469
7	76.709	FB_0722034_L7_PA	0.000157
8	14.864	FB_0778927_L9_PA	5.15e-08
8	18.341	FB_0874944_L13_34_1	1.42e-07
8	21.368	RB_14278506_L8_PA	2.3e-07
8	57.743	RB_32812193_L8_PA	4.73e-08
11	1.205	FB_0305361_L15_PA	2.24e-07
11	7.252	FB_0061189_L11_PA	8.08e-05
12	3.897	FB_0110366_L12_PA	0.000348
12	26.306	FB_1060729_L12_58_2	2.2e-07
12	47.288	FB_0866895_L12_46_1	0.000529
13	18.241	FB_0168765_L13_PA	0.000115
13	19.0879	FB_0166944_L13_PA	0.000185
13	25.522	FB_0178007_L13_PA	2.11e-07
13	27.352	FB_0178008_L13_PA	2.35e-07
13	31.569	FB_0181277_L13_PA	1.79e-07
13	32.774	FB_0184073_L13_PA	1.75e-07
13	45.591	FB_0193084_L13_PA	1.68e-07
13	50.628	FB_0571000_L4_PA	2.16e-07
13	50.628	FB_0571003_L4_PA	2.17e-07
14	25.742	RB_21895761_L14_PA	1.42e-06
14	30.253	RB_23343351_L14_PA	0.00084
15	76.335	FB_0528789_L3_PA	5.71e-07
15	76.938	RB_39870632_L15_PA	4.08e-10
15	79.664	FB_0316434_L15_PA	5.98e-07
15	79.664	FB_0743933_L8_PA	7.48e-11
15	79.664	FB_0414673_L1_PA	8.39e-11
15	79.664	FB_0414099_L1_PA	8.37e-11
15	80.26	FB_0316611_L15_PA	4.29e-10
15	84.289	FB_0363970_L16_PA	8.08e-11
15	84.289	FB_0634410_L5_PA	7.23e-11
15	84.289	FB_0319560_L15_PA	8.4e-11
16	3.18813	FB_0335525_L16_PA	5.68e-06
16	47.2886	RB_15527276_L16_PA	0.00014
16	55.7731	RB_9988815_L16_PA	6.33e-05
16	59.4163	FB_0034558_L10_PA	5.11e-07
16	60.317	FB_0366017_L16_PA	0.000747
16	65.932	FB_0509160_L3_PA	5.23e-11
17	13.798	FB_0377186_L17_PA	1.54e-06
17	68.54	FB_0408802_L17_PA	0.000303
145.124	Cluster 2
CHR	cM	SNP	P
2	41.1585	FB_0472621_L2_PA	0.000869
2	41.1585	FB_0472604_L2_PA	0.000983
2	45.5555	FB_0481306_L2_PA	1.4e-05
2	73.7475	FB_0504011_L2_PA	1.17e-05
3	24.436	FB_0441638_L1_PA	0.000793
5	10.277	FB_0603389_L5_PA	0.000413
5	10.5686	RB_8173286_L5_PA	5.51e-06
5	10.7904	FB_0990254_L5_34_1	1.08e-05
5	11.1639	FB_0603392_L5_PA	4.33e-07
5	33.787	FB_0622207_L5_PA	5.33e-06
5	65.908	FB_0642157_L5_PA	5.22e-06
5	68.586	FB_0809220_L9_PA	1.12e-10
6	38.413	FB_0670037_L6_PA	0.000364
6	66.294	RB_28643186_L6_PA	0.00019
8	14.864	FB_0778927_L9_PA	3.22e-11
8	18.341	FB_0874944_L13_34_1	2.59e-10
8	21.368	RB_14278506_L8_PA	2.51e-10
8	35.3007	FB_0754252_L8_PA	0.00048
8	41.417	FB_0755095_L8_PA	0.000988
8	41.417	FB_0754070_L8_PA	1.69e-05
8	41.417	FB_0755089_L8_PA	0.000988
8	41.417	RB_22219984_L8_PA	0.000121
8	41.417	RB_22527637_L8_PA	0.000763
8	41.417	RB_23899578_L8_PA	0.000988
8	57.743	RB_32812193_L8_PA	4.68e-11
8	64.949	FB_1106937_L9_51_2	0.000271
10	33.37	FB_1087355_L3_63_2	8.51e-05
10	46.7767	RB_26518569_L10_PA	0.000208
10	67.7692	FB_0838423_L10_49_1	4.35e-05
11	1.205	FB_0305361_L15_PA	2.52e-10
12	26.306	FB_1060729_L12_58_2	2.12e-10
12	36.384	FB_0146185_L12_PA	9.27e-07
12	50.5576	RB_34822031_L12_PA	0.00043
13	25.522	FB_0178007_L13_PA	2.35e-10
13	27.352	FB_0178008_L13_PA	1.43e-10
13	31.569	FB_0181277_L13_PA	2.59e-10
13	32.774	FB_0183964_L13_PA	0.000661
13	32.774	FB_0184073_L13_PA	3.76e-11
13	43.926	FB_0189848_L13_PA	0.000472
13	45.591	FB_0193084_L13_PA	2.47e-10
13	50.628	FB_0571000_L4_PA	2.12e-10
13	50.628	FB_0571003_L4_PA	2.1e-10
14	47.48	FB_0254729_L14_PA	8.84e-05
14	51.765	FB_0255933_L14_PA	0.000151
15	76.335	FB_0528789_L3_PA	2.22e-05
15	76.938	RB_39870632_L15_PA	1.84e-05
15	79.664	FB_0316434_L15_PA	2.99e-05
15	79.664	FB_0743933_L8_PA	3.15e-06
15	79.664	FB_0414673_L1_PA	3.08e-06
15	79.664	FB_0414099_L1_PA	2.55e-06
15	80.26	FB_0316611_L15_PA	1.8e-05
15	84.289	FB_0363970_L16_PA	3.76e-06
15	84.289	FB_0634410_L5_PA	2.12e-06
15	84.289	FB_0319139_L15_PA	0.000677
15	84.289	FB_0319560_L15_PA	2.83e-06
15	85.902	FB_0319146_L15_PA	0.000536
16	47.2886	RB_15527276_L16_PA	4.13e-06
16	55.7731	RB_9988815_L16_PA	0.000203
16	59.4163	FB_0034558_L10_PA	0.000192
16	65.2184	FB_0616473_L5_PA	0.000552
16	65.932	FB_0509160_L3_PA	1.15e-07
16	67.635	FB_0509149_L3_PA	4.68e-05
16	67.635	FB_0509152_L3_PA	0.000885
16	68.84	FB_1116381_L5_99_3	0.000387
149.096	Cluster 6
CHR	cM	SNP	P
4	47.7468	FB_0587707_L4_PA	0.000254
5	10.1924	RB_14354679_L5_PA	0.000236
6	39.5263	FB_1007763_L6_41_1	0.000988
6	46.9202	FB_0675044_L6_PA	0.000289
6	59.005	RB_25352404_L6_PA	0.000148
11	29.998	FB_0077290_L11_PA	0.000325
11	33.2038	RB_22731798_L11_PA	0.000205
11	38.503	FB_0848509_L11_41_1	0.000347
11	38.503	FB_0086581_L11_PA	0.000241
11	38.503	FB_0848514_L11_41_1	0.000129
11	43.986	FB_0226670_L14_PA	2.76e-05
12	21.985	FB_0124563_L12_PA	0.000586
16	51.826	FB_0362423_L16_PA	0.000105
16	51.826	FB_0788925_L9_PA	0.000109

## Sheet: FPCA
Table S4. List of SNP associated to representative phenotipic traits ( VOCs and Functional principle components) as obtained by GWAS analysis
PC1
CHR	cM	SNP	P
1	0.602	FB_0530052_L3_PA	0.000194322
1	3.644	FB_1099992_L7_66_2	0.000782261
1	4.247	FB_0411698_L1_PA	0.000769614
1	35.363	RB_21289759_L1_56_1	0.000990299
1	35.363	FB_0430238_L1_PA	0.000441512
1	44.662	FB_0436943_L1_PA	0.000636726
2	6.01551	FB_0451368_L2_PA	0.000942172
2	19.9005	RB_7035308_L2_PA	0.000299406
2	44.1005	FB_0483840_L2_PA	0.000957549
2	61.4305	FB_0961621_L2_36_1	0.000956359
3	15.6501	FB_0967290_L3_36_1	0.00021627
3	20.1694	RB_10540206_L3_PA	4.59101e-05
3	46.676	FB_0540943_L3_PA	0.00095264
3	49.35	FB_0541819_L3_PA	0.000561893
4	0	FB_0797221_L9_PA	0.000714771
4	25.321	FB_0572741_L4_PA	0.000120153
4	31.7466	RB_13348603_L4_PA	0.000677307
4	33.537	FB_0578309_L4_PA	4.3599e-05
4	36.6	RB_16067316_L4_PA	0.000162603
4	36.6	FB_0579405_L4_PA	0.000226197
4	37.805	FB_0582613_L4_PA	0.000172706
4	50.688	GD_00619_L4_PA	0.000901075
4	56.2312	FB_0591685_L4_PA	9.04132e-05
4	56.2312	RB_23824815_L4_PA	0.000344911
5	10.5078	FB_0603394_L5_PA	0.000885158
5	12.687	GD_01151_L5_PA	0.000934759
5	22.416	RB_11479429_L5_PA	0.000618781
5	68.586	FB_0627054_L5_PA	0.000260034
5	68.586	RB_23203278_L5_PA	0.000806015
5	68.586	FB_0324580_L15_PA	0.000779094
5	68.586	FB_0324598_L15_PA	0.000329107
5	68.586	FB_0558282_L4_PA	0.000492559
5	68.586	FB_0324599_L15_PA	6.13532e-07
5	68.586	FB_0558300_L4_PA	0.000495118
5	68.586	FB_0809228_L9_PA	0.000329153
5	68.586	FB_0627058_L5_PA	0.000105276
5	68.8912	FB_0644553_L5_PA	0.000404007
5	70.3066	RB_36490942_L5_PA	0.000319234
6	40.7606	FB_0671133_L6_PA	0.00010213
7	55.418	FB_0053381_L10_PA	0.000145226
7	71.86	FB_0720025_L7_PA	0.00030486
8	3.66	FB_0724335_L8_PA	0.000630786
9	14.864	RB_4685551_L9_PA	8.94949e-05
9	64.0691	FB_0281021_L15_PA	0.000814817
9	64.347	FB_0824002_L9_PA	0.000614905
10	20.745	FB_1052855_L10_57_2	0.000498208
10	20.745	FB_1052863_L10_57_2	0.000498208
10	21.7744	FB_1052864_L10_57_2	2.82706e-05
10	35.0984	FB_0024599_L10_PA	8.54734e-06
10	36.1992	FB_0024622_L10_PA	2.9085e-05
10	36.4275	FB_0026022_L10_PA	0.000159604
10	36.4275	FB_0831640_L10_40_1	0.000132133
10	36.4275	FB_0026051_L10_PA	0.000847446
10	37.5714	FB_0831641_L10_40_1	0.000696954
10	37.8082	RB_18510791_L10_40_1	3.06506e-05
10	37.963	FB_0831298_L10_40_1	3.26684e-07
10	37.963	FB_0831296_L10_40_1	1.69175e-06
10	42.843	FEM_cg_9	0.000412813
10	42.843	FEM_cg_11	0.000412813
10	42.843	FEM_cg_18	0.000412813
10	42.843	FEM_cg_17	0.000412813
10	46.5406	RB_27656951_L10_PA	0.000341034
10	47.892	RB_28354787_L10_PA	8.90014e-05
10	47.892	FB_0038520_L10_PA	0.000227571
10	49.6884	FB_0037842_L10_PA	0.000341034
11	1.93539	FB_0055755_L11_PA	5.66195e-05
11	2.82181	FB_0055549_L11_PA	5.34625e-05
11	2.90707	FB_0055761_L11_PA	0.000684513
11	13.7099	FB_1096673_L6_48_2	0.000391284
11	20.744	RB_12934511_L11_PA	0.0009594
11	20.744	FB_0071391_L11_PA	4.08295e-05
11	21.761	FB_0071995_L11_PA	0.000595658
11	30.6	FB_1104688_L9_39_2	6.60698e-05
12	0	RB_494465_L12_PA	0.000596728
12	6.054	FB_1045128_L9_23_1	0.000593508
12	6.73563	RB_4336568_L12_PA	0.000288412
12	10.903	FB_0114810_L12_PA	1.84971e-05
12	14.0224	FB_0225610_L14_PA	0.000283718
12	15.719	FB_0999945_L5_51_1	0.000903952
12	15.719	FB_0999953_L5_51_1	0.000958202
12	17.225	FB_0126179_L12_PA	7.83571e-05
12	19.951	FB_0128358_L12_PA	0.000894002
13	52.3296	FB_0188842_L13_PA	0.000643386
13	52.3296	FB_0188856_L13_PA	0.000281735
14	24.006	FB_0890673_L14_41_1	8.94071e-05
14	47.48	FB_0254729_L14_PA	0.00030873
15	12.898	FB_0264668_L15_PA	0.000884723
15	42.8774	FB_0277885_L15_PA	0.000257525
15	47.209	FB_0284918_L15_PA	0.000124315
15	52.676	FB_0287920_L15_PA	0.000442688
15	52.8619	FB_0286363_L15_PA	0.000381172
15	54.6859	FB_0784461_L9_PA	0.000137371
15	54.9168	FB_0288397_L15_PA	0.000732029
15	58.113	FB_0291049_L15_PA	0.000870802
15	70.838	FB_0309112_L15_PA	0.000188578
15	76.8963	FB_0222033_L14_PA	0.000263645
15	78.0198	FB_0019470_L10_PA	0.000271305
15	84.289	FB_0634410_L5_PA	0.000703555
16	36.897	RB_8342463_L16_PA	0.00088042
17	6.727	FB_0372378_L17_PA	0.000345354
PC2
CHR	cM	SNP	P
2	6.01551	RB_1979331_L2_PA	7.07956e-06
2	6.01551	FB_0451368_L2_PA	1.23346e-06
2	6.31651	FB_0452022_L2_PA	1.52081e-05
2	6.61751	FB_0949267_L2_21_1	0.000608982
2	6.61751	FB_0949262_L2_21_1	0.000130618
2	7.26758	FB_0950003_L2_21_1	0.000214479
2	9.02751	FB_1083121_L2_38_2	0.000602301
2	9.93051	FB_1083203_L2_38_2	0.000383323
3	23.216	FB_1088748_L3_67_2	0.000887223
3	23.216	FB_0522930_L3_PA	0.000887223
3	24.436	FB_0524777_L3_PA	0.000559571
8	3.66	FB_0724335_L8_PA	0.000296346
8	41.417	FB_0755095_L8_PA	0.000140617
8	41.417	FB_0755089_L8_PA	0.000140617
8	41.417	RB_23752885_L8_PA	0.000360591
8	41.417	RB_25179171_L8_PA	0.000127816
8	41.417	RB_22527637_L8_PA	0.000189359
8	41.417	RB_23899578_L8_PA	0.000140617
8	42.02	FB_0755823_L8_PA	0.000916344
8	42.02	MdPI_L8_PA	0.000916344
8	42.02	FB_0938643_L1_36_1	0.000858881
8	42.02	FB_0409966_L1_PA	0.000916344
8	54.716	FB_0764494_L8_PA	0.000603214
8	55.318	FB_0764492_L8_PA	0.000712222
9	10.918	FB_0775866_L9_PA	0.000199591
10	33.37	FB_1087355_L3_63_2	0.000256005
11	19.0923	RB_12142492_L11_PA	7.73403e-06
11	33.025	FB_0081348_L11_PA	0.000213523
11	43.986	FB_0226670_L14_PA	9.12216e-05
13	44.528	RB_21716536_L13_PA	0.000190994
13	44.528	FB_1109828_L13_74_3	0.000446949
14	22.8474	FB_0241200_L14_PA	0.000492498
16	44.8185	FB_0357815_L16_PA	0.000150747
16	45.315	FB_0356156_L16_PA	0.000699113
