# Supplementary material for: Genome-wide association study unravels the genetic control of the apple volatilome and its interplay with fruit texture
Source: J Exp Bot. 2017 Feb 24;68(7):1467–78. doi: 10.1093/jxb/erx018 (PMC5441895; doi:10.1093/jxb/erx018)
Supplement: Supplementary Data [file erx018_Supplementary_Data.zip › supplementary_table_S2.xlsx]

## Sheet: VOCs&Text
Table S2. Average VOC concentration and texture parameters implemented in this study are reported for each assessed apple cultivar
		VOCS PTR-ToF-MS																																	Texture – Mechanical								Texture - Acoustic
Number	Cultivar	ms33,0332	ms39,0230	ms41,0384	ms43,0176	ms43,0541	ms45,0332	ms47,0490	ms51,0442	ms53,0387	ms55,0543	ms57,0335	ms57,0693	ms59,0492	ms61,0279	ms63,0448	ms69,0701	ms71,0496	ms71,0859	ms73,0652	ms75,0443	ms81,0703	ms83,0860	ms85,1017	ms89,0599	ms99,0815	ms101,0972	ms103,0758	ms107,0847	ms117,0917	ms131,1077	ms134,0722	ms145,1240	ms149,0965	Initial Force	Max Force	Final Force	Mean Value Force	Area	Linear Dist. Force	Young Module	Number force Peaks	Max Acoustic Value	Mean Acoustic Value	Acoustic Linear Dist.	Number Acoustic Peaks
1	Abbondanza	215.95	59.6096	276.029	215.787	180.704	220.732	22.4664	9.23813	2.82839	113.656	51.242	268.156	54.1741	323.722	2.06189	4.9004	2.49234	116.535	17.3513	13.9042	28.2088	32.2289	24.2626	11.068	21.0499	5.34322	14.0483	2.57704	14.2471	3.63496	0.0172	3.89689	0.678433	4.269	5.27	4.433	4.405	379.572	94.247	0.496	17.6	63.471	46.87	6040.96	77.2
2	Almagold	95.521	220.837	692.003	1836.42	179.506	129.217	12.0886	3.11194	11.233	327.294	120.956	720.976	76.4503	2523.9	1.20936	9.51734	13.1819	223.572	47.702	39.7981	75.1137	65.7802	62.6724	70.6409	43.8273	10.4481	41.361	4.35503	178.443	17.1206	0.0803667	32.9045	5.91907	7.676	8.568	7.172	6.925	591.222	98.082	0.972	19.65	66.291	48.47	6998.99	94.45
3	Angold	73.2227	17.4434	47.3879	39.302	29.2518	263.001	50.8379	1.68134	2.5982	88.6249	186.256	38.8413	20.7823	20.4715	1.09555	9.96449	1.90689	10.2825	3.44165	1.32409	81.2679	63.1043	2.75843	1.27134	60.7306	6.80855	0.846804	4.26852	0.684891	0.232593	0.0481333	0.323702	0.520933	10.001	12.481	11.357	10.217	866.114	102.349	1.217	20.45	68.532	51.403	6831.21	87.8
4	Anna	795.345	285.776	1035.4	1608.73	74.2459	1668.39	414.478	28.2914	20.8253	723.462	519.623	860.701	140.398	1480.45	25.194	28.4844	107.122	230.58	65.5547	169.691	218.479	403.919	193.416	611.829	227.834	58.5091	166.592	10.527	441.73	60.0729	0.0384	78.9604	1.75367	6.377	7.072	5.196	5.66	487.588	93.951	0.89	11.4	59.092	47.663	2234.02	6.3
5	Annurca	44.1771	16.1554	56.4528	14.8307	21.6632	184.101	8.91599	1.59612	1.25604	38.9862	36.9248	95.9136	19.3496	10.7239	1.17513	3.16425	1.53272	9.44911	4.56949	0.862396	14.4356	22.6978	4.59139	6.61635	12.4112	3.61281	1.95257	0.672754	1.11155	0.24247	0.0117333	0.836385	0.420467	13.921	17.568	15.597	14.264	1214	112.692	1.913	21.8	69.119	52.431	7471.13	86.65
6	Apollo	2808.67	118.999	601.51	2106.89	115.905	2572.76	1621.86	231.795	4.7018	146.404	314.724	521.873	82.8186	1763.14	101.402	26.5013	123.047	223.784	33.4107	1377.22	215.463	74.3239	29.2536	1267.56	128.472	8.32707	725.77	15.0995	742.008	490.372	0.0720667	50.725	1.65157	9.057	12.17	9.211	9.026	762.464	97.723	1.146	12.25	61.866	47.431	2220.3	5.55
7	Aranciata	796.777	178.501	569.396	1051.34	212.193	905.904	48.8643	29.7201	5.7984	147.568	269.407	518.626	33.2354	1455.71	8.71299	12.93	17.3037	181.759	11.6532	191.321	123.388	64.8568	41.4829	113.885	95.2294	9.64112	137.548	3.06404	110.704	21.2082	0.0400667	12.7064	0.9524	6.515	8.187	7.52	6.645	572.934	96.859	1.026	17.75	60.382	49.062	2827.13	9.25
8	Auvil Spur	65.3647	94.0203	465.644	586.755	310.9	282.723	54.5559	2.83058	3.55413	138.928	150.267	239.755	57.1576	901.219	1.51693	9.23931	10.7444	276.665	25.0017	18.3478	100.276	57.0707	42.6118	47.524	63.9323	8.1661	17.187	4.75109	35.9811	18.2914	0.0548333	17.6613	3.70157	9.224	11.21	9.762	9.252	789.565	103.235	1.25	21.75	68.984	51.335	8406.82	124.25
9	Badami Golden	193.524	81.1583	283.356	625.248	123.049	247.843	28.3373	9.18443	6.47377	210.076	82.5273	387.11	35.9153	732.44	1.77274	5.94065	5.04879	92.1387	25.1524	16.954	29.534	84.6068	26.0122	20.3084	29.3818	14.0811	5.70743	1.99449	44.417	4.45545	0.0908	6.84219	4.8694	7.081	7.868	6.979	6.592	567.936	96.302	1.043	16.35	66.033	51.233	3931.13	24
10	Beauty Of Bath	68.6532	128.64	434.689	33.5231	346.034	427.694	23.5967	3.24146	7.76939	237.109	114.075	344.945	49.1002	15.6321	4.09806	5.84204	98.8185	87.8375	10.8519	31.358	41.717	155.827	53.4286	487.131	39.8321	26.6412	80.7981	9.44612	276.69	29.58	0.0349333	20.6727	2.01493	7.185	7.678	6.507	6.219	534.056	95.48	0.975	15.8	62.526	45.351	4895.64	47.65
11	Belfiore Giallo	151.026	127.65	375.915	93.2727	138.9	1115.88	93.0073	5.43526	6.19123	171.998	73.1118	576.045	47.1829	89.2065	11.1267	4.37123	2.22452	73.0506	15.4504	2.90007	31.1796	72.3551	25.3823	5.64197	27.0552	12.2041	2.48667	0.863069	4.5263	0.523935	0.0226667	1.51892	0.779667	4.773	5.748	4.889	4.74	410.447	94.37	0.502	16.25	60.543	44.171	4435.54	43.55
12	Bella Di Boskoop	380.467	42.6139	141.184	67.3417	78.8251	1896.93	137.781	17.48	4.54097	145.347	224.124	164.448	37.3432	22.8233	19.6031	8.8215	12.2106	27.4344	11.0397	4.45088	93.2798	94.1008	14.7337	61.6463	77.3089	15.2703	18.9177	2.33039	43.4192	3.49605	0.0296333	2.916	0.8087	9.08	9.58	7.47	7.93	676.42	98.72	1.11	18.05	65.35	49.51	4390.96	42
13	Ben Devis	544.221	44.8091	145.572	73.6674	104.826	720.686	75.0745	25.5401	5.90297	202.992	350.542	91.6541	90.2068	34.7141	6.95187	14.0829	3.71211	45.4971	44.4653	7.45458	164.322	150.133	9.82631	10.8447	138.566	23.9217	13.2014	2.36396	6.73062	2.49556	0.0338	1.42167	0.5743	14.55	18.65	17.94	15.15	1261.91	105.05	1.51	18.35	67.47	51.76	5200.92	43.65
14	Blairmont	109.408	283.713	900.117	593.875	375.422	870.806	55.9935	2.01426	15.2314	438.092	271.289	818.787	104.169	764.11	4.18087	16.7715	5.1352	177.734	47.497	11.7654	97.3362	104.139	142.28	33.1126	87.7124	11.8363	18.9979	1.59387	28.2006	3.4051	0.0655667	12.0048	1.49293	6.668	7.868	6.562	6.394	548.204	94.747	0.902	13.75	60.872	46.376	3101.39	15.9
15	Boutabguia	222.089	58.8364	231.986	290.91	152.78	206.023	14.1202	7.85152	3.74193	129.575	160.054	163.115	27.9361	412.438	1.26715	5.9525	6.85823	106.328	7.39535	16.7459	89.7151	77.8427	23.0698	37.0395	67.237	12.6873	29.5158	2.85719	22.9989	6.92545	0.0226	7.84148	0.723467	8.772	10.397	8.657	8.335	708.224	97.975	1.04	17.6	66.894	48.168	6916.13	93
16	Cakanska Pozna	144.016	15.3361	55.0915	24.3876	29.4269	293.059	54.2379	6.42055	1.67466	55.8591	166.012	70.2486	20.4493	10.0444	2.50995	3.38378	2.11919	8.24561	12.7506	1.49029	72.8038	38.0923	9.81626	7.57104	71.1914	6.16752	6.28341	1.72846	1.97759	0.374367	0.0113333	0.716367	0.234433	9.816	10.473	9.184	8.352	704.792	97.083	0.88	13.5	64.155	44.255	4594.87	46
17	Calamari	199.385	11.9918	30.255	77.9422	13.8379	1051.85	226.623	7.42037	1.15552	26.0413	22.0312	29.1882	12.0708	18.8693	31.3307	2.88554	1.53706	6.80394	7.47634	4.0585	11.4016	13.4651	1.95958	7.2218	8.0714	2.11693	1.84252	1.43289	1.88564	0.85033	0.0289333	0.154773	0.4929	14.308	18.015	15.625	14.061	1186.33	105.566	1.742	17.6	66.642	50.312	4454.8	26.1
18	Cameo	39.0912	41.8826	149.862	436.513	63.3777	177.194	11.6836	1.2453	2.1151	67.2779	38.3426	178.135	20.3657	638.775	1.60961	4.0712	8.97619	35.6974	11.0969	11.4975	12.6637	14.1205	17.4256	77.7052	12.4067	2.13126	8.29036	2.70404	52.1989	4.57437	0.0697333	9.89832	4.18703	9.164	11.066	9.83	9.235	787.024	103.251	1.166	22.55	70.824	51.42	9328.58	153.7
19	Carola	508.1	33.4074	94.6366	125.744	51.1917	238.376	3.17581	10.5862	5.09635	140.699	185.055	79.1708	45.401	69.5103	0.852418	13.1817	3.47436	22.7876	11.5045	14.1176	518.973	72.1421	4.84334	7.05183	138.342	8.56271	7.3129	3.08111	3.1897	1.02022	0.0348	0.663476	0.594333	14.245	16.449	14.757	13.429	1140.48	114.831	1.703	23.85	72.203	52.791	8136.04	115.1
20	Catarina	35.9911	159.171	643.744	977.82	290.589	146.33	14.1385	1.73966	3.54664	97.0075	94.7453	302.625	79.4899	1278.08	1.11021	7.99222	20.0447	416.585	11.0511	67.3672	156.111	35.0947	32.3984	109.619	51.2217	5.75477	44.8034	3.11098	75.4985	42.4356	0.0186667	20.5367	1.65117	12.016	14.202	11.556	11.688	991.444	108.86	1.471	23.95	72.155	52.155	8644.29	128.25
21	Cauflight	58.2838	172.888	409.824	652.333	121.151	168.701	16.5607	1.59883	76.7053	25.852	10.0753	82.2034	13.9505	292.22	0.40812	118.985	8.67972	23.4798	9.78505	4.25303	20.8506	28.5607	30.9908	7.19904	3.63725	1.88269	35.1682	1.52068	13.2446	1.77589	0.0650333	2.04325	2.0239	9.002	9.998	8.152	8.374	716.093	99.759	1.189	19.5	68.67	50.288	7897.94	114.75
22	Challenger	110.927	17.3108	46.7045	21.8291	29.4532	151.621	10.1258	3.86507	1.84349	46.8003	68.9742	26.0822	29.5844	11.7318	1.11189	4.11897	1.96867	17.4644	4.99044	1.54129	57.7169	28.537	3.41053	4.66114	29.1334	4.68111	9.82686	1.41604	4.64365	0.983545	0.0146	0.755177	0.2904	9.767	12.512	10.386	10.249	873.235	105.091	1.341	23.1	70.41	52.167	9507	157.95
23	Clivia	639.977	45.9581	148.919	307.86	72.0099	298.482	47.1301	13.2143	2.91408	85.5672	214.935	149.673	30.2344	332.859	1.58568	11.525	5.41088	33.853	4.28859	37.5996	128.831	50.8118	12.8842	51.9294	78.3677	5.4007	20.5754	1.58906	23.6514	4.99794	0.0414333	3.47104	0.648567	10.629	13.201	11.189	10.458	891.635	105.958	1.452	22.05	68.474	51.525	6669.45	76.25
24	Commercio	94.805	25.0183	54.2478	81.6495	29.1587	382.291	31.6693	2.27932	3.44971	75.7094	77.9329	34.0118	37.7747	61.0438	1.6392	7.0711	4.02509	8.93549	9.31025	2.64725	145.316	41.1891	2.85472	14.8463	42.9892	6.12958	4.48185	2.63428	6.69106	1.09569	0.0138	0.646563	0.264567	18.628	25.506	24.63	19.914	1671.68	118.162	2.193	22.4	70.559	52.542	6632.19	74.3
25	Coop 10	249.861	125.375	361.273	490.62	207.339	570.933	43.4257	7.82551	6.91377	174.738	191.75	228.112	58.7416	558.001	4.14924	10.0743	17.9519	128.055	24.9917	28.6161	71.6592	55.1931	22.2716	113.304	66.0121	8.45751	72.7208	2.88043	52.8645	17.8903	0.0172	7.91265	0.481567	6.918	8.335	6.448	6.732	576.405	95.444	0.948	15.05	65.162	48.975	3916.12	27.8
26	Coop 15	217.995	63.4077	169.564	318.055	95.2196	282.436	26.7175	6.41318	3.88197	92.5094	64.9819	85.1562	38.9192	341.986	1.72795	7.24143	6.53213	57.3165	8.5804	26.0519	174.521	42.8584	12.7236	53.4814	45.9116	6.50216	28.93	2.64319	22.1096	9.52116	0.0231	3.86659	0.526233	6.758	7.6	3.946	5.533	477.343	95.243	1.042	11.4	60.347	45.61	1745.33	5.25
27	Coop 16	184.976	123.853	555.475	468.744	374.107	436.576	20.1202	7.89162	5.2656	218.832	132.986	453.212	136.807	649.468	3.58256	11.3919	70.7769	194.659	36.209	163.647	41.0972	49.2156	44.8996	371.137	43.4558	8.0023	178.219	7.3535	165.149	66.2344	0.0755	26.9916	1.4912	6.588	7.424	5.233	6.099	524.809	94.398	0.906	11.95	64.023	44.3	4530.2	47.85
28	Coop 26	443.153	43.3892	159.36	392.061	106.665	829.194	138.649	10.0369	3.15868	106.604	187.657	115.261	42.4302	370.564	4.46301	10.7421	11.4436	54.4888	7.34814	39.0195	98.5375	66.4382	6.67946	127.68	67.5166	7.56365	45.6805	3.19241	45.6293	14.9239	0.0486667	2.37907	1.01453	9.151	12.076	10.668	9.507	813.201	99.502	1.259	16.8	60.878	47.632	3218.97	15.45
29	Coop 28	267.967	47.4532	190.971	425.217	117.556	593.383	14.3001	7.63329	6.59754	288.828	461.64	179.724	37.035	493.359	2.92712	20.2707	4.10172	62.1827	17.25	20.721	186.035	214.932	26.4907	17.0285	175.942	27.0185	9.71763	2.60875	20.378	4.30499	0.0564	6.99541	3.0564	13.911	17.616	16.028	14.734	1238.97	106.581	1.627	18.45	68.389	51.384	5454.86	50.1
30	Coop 30	41.6011	18.8552	79.376	92.6599	65.3274	137.657	7.31391	1.69161	0.803602	30.611	81.0904	42.5758	26.3124	116.552	1.0736	5.56943	2.55366	40.0826	3.06996	2.75763	94.2742	15.9131	6.86766	5.76936	43.0985	2.0456	1.88426	3.01622	3.84816	2.18665	0.0347333	1.53209	0.3125	12.378	14.314	13.042	11.75	995.561	104.551	1.391	22.15	68.367	50.596	7176.14	87.9
31	Coop 36	132.797	46.4992	136.919	23.8514	85.9394	299.899	13.9211	4.11407	2.41762	58.1184	22.5634	113.671	43.7358	19.0204	1.80404	4.49822	14.7562	34.4354	9.08859	8.32142	13.2577	24.7776	14.3767	90.3941	7.93855	3.87388	52.0838	2.91009	40.0045	9.44688	0.0170333	3.42159	0.513167	10.209	11.455	10.209	9.677	822.885	100.429	1.275	19.3	67.037	47.74	6613.17	90.35
32	Coop 7	1405.11	54.8705	158.874	182.985	83.2872	592.261	21.0858	36.0824	7.30379	220.677	242.959	167.24	41.1676	145.01	2.00147	8.98946	11.1101	24.4158	17.955	59.7703	247.937	110.602	12.9528	40.0225	99.0482	12.9768	294.264	4.24944	23.3802	12.8664	0.0468667	3.08869	0.5344	7.75	8.693	7.878	7.447	641.599	98.533	1.12	20.65	64.729	50.008	5377.94	50.6
33	Coop 8	47.232	86.6713	248.59	656.957	93.0086	151.092	12.9131	1.28157	2.19599	51.2474	78.7349	202.163	28.3077	779.783	0.814306	8.30172	6.01497	52.5556	6.42111	9.90956	49.1207	15.7138	38.9493	30.896	30.4674	1.78356	7.90026	2.63924	39.409	4.38175	0.0431	18.2031	0.638667	10.307	14.36	13.9	11.066	937.337	108.139	1.358	25.55	72.273	54.405	8188.8	117.8
34	Cornell Red	70.1898	167.887	636.83	1514.81	137.26	462.272	48.1977	3.60276	5.20741	172.529	207.073	916.823	58.6621	2115.51	4.192	11.897	5.51038	108.867	16.7349	8.29481	138.677	68.3236	124.413	43.9905	88.2105	11.3602	6.49107	1.52396	151.612	6.55185	0.13855	51.4362	9.24485	10.007	12.351	11.436	10.258	867.841	100.522	1.225	18.2	67.82	53.974	5290.93	34.6
35	Crimson Snow	79.6792	115.189	345.469	680.787	164.72	142.681	5.52583	2.12405	43.3147	68.3234	32.1499	116.488	32.32	473.444	0.884185	66.1598	11.5031	75.5536	12.7166	10.8238	24.1369	20.3214	55.6358	54.3588	12.1778	2.45532	38.0518	1.15482	24.3496	7.68358	0.0220333	8.15837	0.770233	9.8	11.437	9.313	9.623	821.553	102.003	1.274	22.2	68.377	52.14	7942.86	108.25
36	Croncels	316.322	367.967	1076.08	107.735	463.438	1201.37	85.2328	7.68003	12.2882	353.161	494.265	1190.91	85.5511	39.2299	8.1465	31.5743	10.839	158.24	41.0953	7.8317	228.464	108.323	173.235	53.6197	204.303	12.4102	17.3778	3.54474	4.25862	0.972156	0.0167333	5.5562	0.387667	6.266	7.373	6.91	5.938	511.916	95.122	0.887	16.3	61.862	46.975	3002.72	14
37	Damziger Kanapfel	274.37	97.6084	461.459	204.482	229.4	1643.86	95.6758	9.94331	9.22809	406.521	569.957	848.059	79.9877	175.593	12.7688	49.1184	4.86027	91.4179	23.5907	13.2439	262.421	287.666	64.5167	51.2779	261.328	37.5129	6.47648	10.2629	5.4495	1.06881	0.0131333	1.7179	0.703967	9.847	12.945	11.945	10.101	863.635	101.687	1.229	20.85	62.798	49.738	4866.73	33
38	Del Blush	188.247	120.347	425.612	676.542	222.326	763.826	49.3299	7.08323	10.5465	346.612	421.746	410.835	81.4348	832.017	6.55909	12.1571	21.5047	128.166	34.9936	30.0333	170.925	154.246	47.9212	176.58	177.108	25.0623	29.8081	3.0113	89.258	12.2785	0.0830667	11.3724	6.53007	11.366	13.216	11.649	11.132	943.003	102.923	1.36	20.1	67.999	53.274	5412.99	45.5
39	Delbard Estivale	412.421	101.633	429.548	555.185	215.626	1281.74	48.8963	12.0414	10.7544	439.124	237.248	496.418	60.1693	643.125	9.4707	21.3397	4.13772	100.969	40.9156	22.1711	94.2283	208.047	94.4801	22.4834	98.5095	27.2407	8.30334	3.482	26.2465	3.61816	0.226167	10.1475	12.2695	6.749	7.41	6.606	6.081	522.255	95.093	0.901	16.25	63.403	47.344	3841.04	24.05
40	Delcoros	51.1154	74.2426	162.311	416.453	50.4646	182.079	13.5515	1.23926	7.10658	164.235	125.969	198.633	40.1492	548.088	1.05771	6.7535	4.14642	18.3431	20.5153	4.59058	83.1641	39.0713	17.6797	19.3795	49.0859	5.91338	1.07461	3.04662	23.6543	1.24263	0.0281667	5.308	0.5781	14.07	16.892	13.422	13.851	1181.97	109.947	1.909	20.8	67.719	52.163	6230.72	66.7
41	Delearly	424.11	261.293	1166.78	2474.23	522.564	1286.76	75.7295	14.1684	19.1423	773.655	376.692	1972.16	89.7873	3299.48	11.4091	42.4104	160.127	98.9923	74.3379	94.1292	140.809	299.426	128.036	908.056	160.074	38.2911	316.187	12.3193	666.451	44.7104	0.804067	98.3258	63.5817	4.95	5.4	3.4	4.393	375.825	92.561	0.671	9.45	59.811	43.757	1994.68	6
42	Delicious	79.4153	135.652	502.478	608.145	232.896	258.157	9.90086	2.76579	4.86139	150.584	90.0755	289.803	78.5534	973.121	1.44951	9.19688	19.8318	224.955	20.7727	54.8372	82.2569	35.0611	37.057	115.416	35.5361	5.08363	37.045	2.35363	53.2592	27.1908	0.1001	19.8392	7.02957	7.05	8.654	7.478	7.115	610.117	98.721	0.927	20.4	68.056	53.121	5811.14	56.3
43	Delprim	280.817	33.5921	141.454	178.638	91.1779	935.476	6.14877	7.54282	4.42696	196.286	214.664	159.071	44.9394	178.018	5.77458	20.7007	3.39492	26.1339	8.76646	12.7042	212.116	136.797	33.0571	10.6346	106.31	16.0491	1.61118	4.89658	8.26535	0.890605	0.0161333	6.71144	0.630733	10.061	11.025	9.596	9.078	773.737	100.121	1.237	18.4	66.7	49.364	5132.75	49.55
44	Delshel	478.692	169.308	599.042	1618.92	193.926	504.919	22.6282	9.9238	6.56697	213.01	243.359	472.553	41.4519	1861.57	2.75458	14.7482	13.8631	190.846	7.64023	93.9482	74.9514	133.89	72.3633	88.9695	77.4194	15.171	89.3055	2.11491	109.022	19.8771	0.089	31.0828	4.41353	4.953	6.121	5.128	4.638	399.245	93.579	0.65	13.4	59.169	46.451	2532.14	9.15
45	Diwa	169.263	76.7714	287.654	972.428	90.6061	164.902	24.6058	7.17439	6.41353	230.93	75.5619	494.01	28.8172	1389	0.891044	4.90571	6.0849	41.7228	34.7912	24.0064	31.2076	48.1773	37.3332	45.3542	29.1547	7.71911	3.7341	1.71879	86.5028	3.31489	0.0192	15.7089	1.1085	8.953	9.558	7.196	7.577	652.095	99.125	1.164	18.1	66.019	48.069	6848.55	90.05
46	Durezza Verde	158.105	84.558	295.543	166.291	115.248	284.078	48.7493	7.78981	10.4724	354.034	249.045	468.97	65.972	157.497	3.2085	11.8639	5.4638	51.2147	62.1553	37.2075	129.66	54.8857	24.8388	32.8312	91.4298	8.88146	13.7552	1.91116	8.21368	2.55101	0.0221667	3.43349	0.460267	8.93	10.25	9.31	8.4	720.04	100.17	1.21	18.8	69.15	52.98	6110.38	57.65
47	Early Gold	1765.24	204.459	845.783	72.3508	343.204	999.956	26.7311	61.47	14.2517	555.467	205.273	1654.17	47.8068	43.2331	5.88845	42.3913	31.1573	49.4672	74.7422	8.01238	88.3742	132.904	112.712	166.995	83.2512	13.6969	272.651	9.41243	31.7688	7.80403	0.0305667	15.6157	0.965633	5.246	5.588	3.187	4.433	384.519	93.344	0.779	10.75	60.073	45.122	1773.24	5
48	Early Red Stayman	225.833	46.9886	154.231	95.7598	106.47	231.56	9.78508	6.98021	2.97833	89.8326	140.365	77.3349	22.9328	109.029	1.3237	5.17001	3.39186	68.8788	5.02049	12.5684	107.98	55.1118	10.0099	12.4455	57.4864	8.61417	19.8437	1.84165	7.55051	2.5978	0.0223333	1.82657	0.4226	7.896	9.076	6.805	7.464	639.572	103.29	1.011	24.2	69.399	50.534	9179.66	152.35
49	Edel Bohmer	98.1489	42.7577	108.887	40.0817	35.9346	1037.37	129.302	3.40025	2.77145	61.7985	14.3783	165.834	27.0319	18.829	12.5941	4.21712	1.81499	13.8508	13.1079	1.49789	12.5195	10.9892	10.5373	2.78882	5.35745	1.65995	0.861373	2.16748	1.00232	0.216008	0.0212	0.520372	0.384767	10.523	12.783	10.597	10.355	882.711	104.263	1.507	20.35	66.186	50.777	6729.9	72.95
50	EdenSpur	76.5678	99.3791	266.53	240.748	142.608	287.519	17.7435	2.04416	5.44132	136.218	137.756	121.804	34.1674	286.745	1.79053	27.559	3.78132	108.258	10.0617	10.3241	98.8738	60.8506	15.0077	13.3926	52.6224	7.00199	10.892	2.12626	8.48066	5.2169	0.0258333	2.3916	0.713367	10.03	12.526	10.723	10.399	884.864	104.239	1.377	23.05	70.408	53.124	7302.76	90
51	Elite	28.6196	36.088	154.957	255.532	101.878	155.498	18.3783	0.821737	1.52094	52.6386	36.1423	92.072	20.1923	377.672	1.41298	3.16245	5.85628	85.2125	6.87272	8.90197	23.084	18.9045	12.9964	51.3786	11.2713	2.936	12.3219	1.51395	22.6606	11.7318	0.0525667	8.67229	3.51083	10.256	14.092	12.911	10.984	929.868	108.039	1.368	24.25	71.817	52.45	9017.97	138.6
52	Elstar	256.326	69.1195	198.179	476.27	71.6805	302.383	8.09323	4.49803	6.69296	191.441	161.022	217.862	28.5384	564.297	1.86181	11.2732	2.0856	32.0056	11.3671	21.3353	59.3809	95.1444	27.9431	6.72797	52.6737	11.2234	1.32156	1.88556	19.2515	1.83537	0.0451333	6.01654	0.937033	7.339	7.787	6.648	6.278	539.564	95.324	0.992	14.65	63.481	47.539	4166.74	32.45
53	Emilia B9	90.8834	49.4545	192.104	365.497	98.5569	231.839	53.5088	3.11173	0.775431	23.8131	47.2298	102.778	18.487	491.839	1.38815	4.10576	1.92301	116.736	10.1189	9.69238	14.271	9.73605	11.1168	12.8544	16.1632	1.32414	3.90191	1.35727	21.4875	6.8605	0.0149	4.61995	0.574133	7.865	9.179	7.493	7.511	641.454	96.632	1.025	15.9	65.204	48.082	6577.58	82.55
54	Empress	737.684	171.053	822.363	662.527	353.901	1342.51	154.417	31.2085	7.82137	359.77	389.425	705.418	88.8363	716.419	17.3801	34.4258	47.1846	281.764	18.2012	57.3174	149.225	286.713	202.099	245.986	189.643	39.3754	102.325	6.11255	160.117	36.253	0.046	70.8317	3.08553	7.83	10.777	9.891	8.235	699.844	96.466	1.09	13.35	60.551	45.922	3087.94	14.2
55	Festival	490.434	106.466	470.384	540.858	262.029	847.903	56.2017	14.5963	4.91597	193.466	209.862	246.871	72.7512	601.011	5.24046	20.0077	4.26859	259.913	14.7746	81.1143	69.6551	118.197	51.6336	77.8626	74.4658	14.2442	19.4419	1.99428	13.4774	7.30841	0.177967	6.66553	14.091	8.416	10.493	9.4	8.514	730.484	97.715	1.228	16.85	62.274	48.538	3766.82	20.55
56	Fiamma	81.0428	12.4954	29.2249	22.222	13.8965	99.7823	60.6554	1.81168	0.839522	16.7662	31.6427	22.0045	11.8919	16.8289	0.482732	2.78308	1.69886	5.59919	14.7833	1.49424	12.1626	7.95524	2.74103	1.97143	8.17999	0.926481	1.18569	1.7464	0.653075	0.274529	0.0409667	0.25273	0.4287	7.105	8.626	5.88	6.811	584.835	97.429	0.945	17.2	63.123	47.573	3452.42	19.4
57	Florina	195.692	234.735	833.428	1345.97	295.619	467.041	20.5849	7.56643	6.93346	222.079	142.542	500.896	97.1435	1470.76	3.5337	12.9344	15.2198	478.264	24.2818	48.3238	75.4469	69.5487	43.75	90.596	59.959	11.4912	55.4057	5.68361	105.171	37.5973	0.0230667	22.0015	0.8427	8.93	10.644	9.259	8.43	717.603	98.457	1.188	17.35	66.481	52.192	4256.36	24.5
58	Fragoni	181.34	27.0346	57.7843	81.1269	28.8216	848.767	496.698	4.66764	4.85952	129.466	166.302	49.9654	19.468	52.2847	5.95466	5.62188	5.02565	9.61178	6.17061	5.17474	97.4675	76.4458	4.0978	26.7306	60.8019	11.7237	7.35113	1.80756	13.1687	3.13702	0.0267333	3.466	0.329233	18.465	21.939	20.593	17.982	1498.87	108.749	1.648	18.95	66.377	50.215	5134.88	42.8
59	Freedom	603.996	172.46	484.781	1021.34	176.354	938.548	124.319	18.6447	7.57915	191.244	171.867	477.254	43.3009	1179.28	7.13255	9.20068	5.74512	152.811	19.0516	70.1467	107.51	64.8602	29.2155	81.8867	63.6024	10.0136	12.573	2.00563	52.0694	7.75043	0.4077	7.29644	18.9119	7.66	9.525	8.409	7.546	652.735	99.194	1.075	19.35	63.229	50.719	4168.71	21.75
60	Freiburg	924.249	102.088	295.744	1426.2	97.4249	1616.88	108.075	47.09	8.04	211.376	324.736	340.274	50.5622	1599.56	14.4688	11.9739	4.23829	22.352	19.957	156.588	170.465	85.5951	56.7272	185.225	119.051	12.8064	3.01582	4.86549	49.1388	2.28808	0.420667	22.8486	21.4281	10.775	12.75	10.167	10.367	887.839	103.953	1.485	20	67.318	50.452	5347.36	47
61	Fuji	39.5972	113.132	364.076	629.714	178.542	221.797	8.94159	1.31998	5.64764	145.056	62.7161	354.128	29.5662	855.445	1.21611	5.53477	10.7853	137.937	21.0859	11.3955	39.9091	36.4246	28.4662	66.639	0.42578	6.03679	11.7522	2.24401	45.0892	10.2659	0.0188	13.5811	0.507	9.765	11.522	8.937	9.519	804.553	100.218	1.101	20.75	69.106	51.386	8038.74	109.95
62	Gaia	411.307	59.2146	234.604	770.642	81.9663	918.31	9.26658	10.4268	2.29238	74.9836	183.74	366.298	33.9033	796.397	4.58886	11.8073	3.22048	39.0677	4.70819	31.8507	109.165	40.4995	25.4049	13.7954	65.1418	4.10659	2.09243	2.71609	32.8914	1.93912	0.0416	5.79757	0.647533	8.514	8.996	6.146	7.335	632.172	97.785	1.216	15.95	62.041	46.734	3143.46	15.5
63	Galbered Apfel	508.805	65.9387	298.565	52.6484	162.509	527.15	19.324	15.8122	3.57489	147.571	201.688	435.438	37.751	34.443	2.83217	19.974	6.03547	64.8795	11.8804	3.86171	74.7571	92.2016	38.6719	27.9156	80.2832	10.6473	24.5183	3.33744	8.69757	2.77243	0.0361	2.49242	0.640833	8.584	9.484	2.644	6.587	569.217	98.613	1.233	10.9	64.758	45.637	2088.98	7.6
64	Gallia Beauty	217.539	154.89	421.323	432.235	210.842	746.905	34.3923	5.50514	61.3325	134.427	66.3548	233.222	54.0849	324.479	2.60129	42.3045	4.90362	73.3334	20.4777	14.1407	37.6028	40.08	36.6695	15.4478	21.7634	4.74869	26.4663	1.39788	14.8925	2.9014	0.0192333	4.70816	0.5932	6.471	7.43	6.113	6.16	532.1	96.128	0.903	16.9	62.583	44.753	4562.22	42.5
65	Geneva	215.443	90.1642	331.598	61.4796	171.477	940.749	51.0325	5.21132	5.98428	202.864	141.093	502.348	55.5347	28.4546	5.1082	9.48096	20.7083	41.4335	21.9016	9.70452	84.1564	59.3913	32.7426	117.162	49.7028	6.90449	32.4967	3.60934	53.0458	5.83791	0.0397	4.23861	0.6116	4.494	5.028	3.961	4.177	362.168	92.443	0.58	9.45	60.233	46.085	2148.68	6.05
66	Ginger Gold	2395.01	298.741	1252.26	55.4876	441.886	598.896	45.8462	94.6266	6.21237	250.078	176.744	2445.6	61.07	30.7532	3.75424	21.0276	41.0933	59.5377	16.5377	14.2111	52.3726	137.423	173.8	240.659	65.0402	16.3665	387.107	4.11624	59.4088	21.6761	0.0780333	24.8757	4.58527	8.35	8.95	4.051	6.974	602.941	98.811	1.243	15.1	62.47	45.748	3121.78	17.8
67	Gloster	83.2095	55.8613	245.177	149.899	131.537	237.235	11.5543	3.44411	2.26511	88.784	60.751	215.823	39.7548	217.359	2.2361	31.7688	5.99499	92.3663	5.65253	7.64313	52.4813	45.446	26.4106	29.7163	27.6936	4.56948	16.3624	1.49376	11.4024	4.84676	0.0157333	3.32701	0.5267	9.22	10.77	9.48	8.93	765.65	99.55	1.3	20.1	66.92	51.41	6368.43	65.45
68	Gold Chief	218.243	78.2109	268.545	1132.73	95.5268	151.675	14.0658	8.28603	3.78685	110.786	33.448	289.495	52.124	1490.41	1.03813	7.9925	6.68816	62.5387	17.7698	32.0415	18.9946	22.6787	40.1986	32.2717	12.7198	3.35519	31.126	5.09713	93.9126	7.65785	0.0226	20.8543	1.06783	6.739	7.86	6.762	6.392	547.013	97.401	0.881	20.25	66.668	48.091	6978.67	98.8
69	Golden Delicious	138.544	81.745	263.952	570.623	110.008	586.671	21.1263	5.81013	8.28096	262.504	145.535	374.778	41.1441	717.466	5.35548	6.98297	6.74528	53.8082	29.1305	15.6997	63.2122	98.5454	31.357	29.5143	57.3674	15.7511	5.63672	2.40599	38.8599	3.45411	0.082	9.52005	3.1143	6.718	7.142	5.9	5.972	512.173	94.908	0.89	16.1	62.606	46.052	4849.37	47.8
70	Goldjon	159.015	128.189	419.936	598.168	255.804	332.463	20.218	5.46396	6.21417	171.971	272.853	179.416	39.223	685.624	3.03225	8.83188	5.84681	229.824	12.7255	14.776	120.298	84.0701	20.1421	14.701	91.8057	13.2009	7.72916	2.5725	18.3372	8.70086	0.0281333	5.89517	0.868567	8.663	11.134	10.483	9.084	773.514	97.595	1.245	17.35	64.135	49.612	4254.89	24.25
71	Goro	455.801	39.7613	95.3941	57.4761	36.5833	461.065	19.9564	13.8336	4.72241	124.073	347.428	111.521	36.9129	24.5203	2.97752	7.30332	4.45947	7.22465	13.1164	2.49805	118.636	70.5704	12.1214	12.1894	110.664	11.0849	33.6004	2.32796	3.09215	1.98008	0.0337333	1.11975	0.4958	6.703	7.397	6.317	6.225	538.682	96.107	1.069	17	63.886	46.994	3810.12	27.45
72	Granny Smith	19.5141	6.42461	13.8698	13.0978	8.9538	114.523	3.85126	0.772019	0.913716	13.4929	62.6196	8.50704	25.2983	3.33879	0.951816	3.52535	0.945981	3.88041	1.45173	0.629956	75.176	19.4558	0.768407	0.508576	0.0449367	2.93353	0.266673	1.83885	0.315731	0.135058	0.0048	0.0638559	0.126333	10.1033	12.274	10.4514	9.81283	831.654	101.954	1.2831	21.15	70.9174	51.2112	9677.21	162.7
73	Greendale	261.824	69.0554	281.691	540.507	128.539	298.515	21.0553	9.41428	4.90566	185.698	295.496	356.93	50.3741	750.803	1.70514	7.2162	28.505	32.1248	17.9266	32.1195	125.672	86.0968	34.7694	197.62	118.443	13.7428	12.3616	4.98403	48.3913	4.71365	0.0219667	28.8624	0.557467	6.29	6.678	5.7	5.67	490.476	94.455	0.932	13.65	62.76	44.002	4186.51	33.65
74	Greensleves	759.882	191.381	612.905	66.5743	195.451	1152.17	24.725	17.7539	17.3262	549.306	294.465	1062.16	56.4671	22.0432	5.1235	12.7819	6.41671	41.0839	62.0025	6.36085	156.53	133.596	72.1314	27.1153	95.1023	16.4522	2.75168	3.11206	1.1983	0.598587	0.0401	2.9252	0.8906	7.449	8.294	7.425	6.676	573.625	96.19	1.024	15.05	64.372	47.461	3979.74	31.95
75	Grimes Golden	301.179	310.733	411.533	690.379	114.542	612.624	41.1225	6.05422	21.7026	296.121	66.2747	442.465	49.578	743.645	1.81437	3.66644	2.8165	41.8557	40.2755	17.3729	90.2652	63.4361	43.9025	21.0912	29.1317	10.2583	2.35505	2.00598	29.5139	1.51286	0.926467	7.40614	13.2542	9.154	9.784	5.426	7.36	627.927	98.061	1.135	13.35	62.024	44.785	3926.61	30.5
76	Holiday	65.9772	60.37	274.757	369.093	174.744	234.244	32.318	2.60011	3.76742	139.54	261.136	293.7	30.865	506.811	2.13487	6.43306	7.31571	100.376	12.4953	6.68764	115.798	73.5364	37.1018	44.4431	104.386	11.7461	8.68313	2.02846	27.5594	5.17356	0.0129	9.05102	0.4037	8.375	9.691	8.305	7.824	672.619	100.244	1.185	21.25	68.527	49.757	7794.26	113.4
77	Idagold	140.216	223.804	675.83	2132.33	358.462	204.358	15.309	3.15487	5.67098	143.482	62.2873	472.381	72.3482	3021.1	1.28887	7.27044	7.52382	243.133	20.0058	49.5853	45.623	18.9985	55.1624	63.6898	22.3598	2.85088	31.929	1.40587	116.523	16.2173	0.0205667	31.057	0.641333	9.159	10.679	8.802	8.806	754.28	97.81	1.172	14.75	64.004	46.835	4280.06	31.85
78	Ingrid Marie	296.941	105.845	360.198	1241.22	123.568	718.945	51.3862	6.39904	8.32514	265.92	306.453	430.375	49.983	1335.84	4.49916	11.3301	16.4346	80.0892	23.4057	57.8628	210.929	87.8888	20.4899	165.018	123.629	10.3803	28.7534	4.32555	89.4686	6.39837	0.0215333	7.53229	0.63	6.259	7.92	7.551	6.359	545.753	95.626	0.902	15.45	62.114	48.01	3491.69	16.4
79	James Grieve	279.703	227.727	1065.9	210.734	667.143	1839.02	37.3233	10.4049	174.222	232.597	136.738	699.621	30.512	45.7304	4.29031	203.314	12.1822	7.34764	2.59116	89.773	153.506	145.643	197.255	1.97931	10.3799	27.8107	68.8815	0.451278	5.73279	0.482913	0.0269667	0.882565	0.742867	11.26	16.396	14.866	12.525	1054.45	102.214	1.4	18.2	63.864	49.037	4694.32	30
80	Jeromine	43.6394	52.6609	139.752	189.841	71.7717	268.768	13.2412	1.04592	3.38033	78.5248	98.3316	79.1845	25.3808	227.708	1.49368	14.5593	2.18765	45.404	7.33757	5.46204	71.5052	36.6715	11.1138	6.51472	37.8079	4.60035	3.76641	2.62793	6.07305	2.18479	0.0227	2.51994	0.332967	10.418	14.292	13.008	11.555	981.058	105.814	1.408	21.4	68.563	52.744	6169.57	63
81	Jolly	1544.57	100.331	452.373	3044.23	56.0997	2915.22	2420.41	72.7975	2.3766	71.5207	182.491	370.837	80.2459	2830.32	44.7834	10.7877	100.003	129.922	61.1539	1035.71	30.9151	38.0276	22.955	1993.79	26.8154	6.07211	491.991	118.98	532.249	316.322	1.05407	74.2846	11.8031	9.993	11.297	8.159	9.438	809.851	99.692	1.553	16.9	64.122	45.904	5168.39	49.5
82	Jonadel	279.296	160.043	469.327	888.882	188.423	625.203	140.05	9.57536	8.04984	205.588	309.675	283.728	39.8782	957.748	6.14866	14.7432	8.23791	217.599	16.8023	42.1321	139.068	98.9494	23.649	118.077	102.488	14.6936	13.9195	4.55452	36.8562	9.77632	0.0366	9.12215	0.452733	7.802	9.306	8.756	7.466	643.226	97.061	1.145	16.65	64.746	49.476	4189.91	23.75
83	Jonagold	214.77	16.2809	38.86	70.0305	19.0898	231.262	6.66368	3.86831	1.7937	46.0142	108.992	33.656	13.0869	64.5562	0.832163	4.48819	1.89395	7.52327	3.38733	13.661	53.1119	25.7764	4.23789	3.66656	35.9751	2.77019	1.47015	1.84544	1.7734	0.492483	0.106167	0.878319	4.58233	7.188	8.067	6.93	6.978	598.4	96.149	0.992	17.9	64.349	49.764	4348.63	34.25
84	Jonasty	142.354	120.619	544.322	1167.12	224.724	381.512	19.4805	6.24513	6.34185	252.095	353.946	613.456	64.6262	1670.08	4.07346	11.9342	7.30657	175.474	32.1326	22.7968	123.038	119.103	88.6077	26.5181	133.571	19.0038	11.4307	2.14561	99.0774	9.44377	0.190167	34.5544	17.8075	6.142	7.186	6.658	5.687	488.951	95.692	0.831	16.6	63.901	46.588	6364.64	83.7
85	Jonica	124.447	44.296	191.843	261.653	79.0395	446.469	4.16586	3.52769	3.84494	164.438	309.193	226.227	52.1426	280.952	2.50223	20.853	3.56679	45.7787	5.82085	5.13019	203.165	128.582	22.065	9.47657	144.059	15.6599	2.07307	3.28249	18.0422	1.77785	0.0232667	7.30609	0.9617	13.706	15.997	14.456	13.097	1098.85	104.756	1.425	19.15	65.798	49.691	5147.76	47.75
86	Kendal	419.723	195.179	774.109	389.516	620.404	7192.83	2655.77	15.9426	7.40149	240.798	187.443	553.703	71.9522	267.412	87.1658	11.4628	201.957	91.2585	22.2194	118.315	128.431	168.098	149.084	1231.15	86.8071	28.5465	207.453	14.2403	897.314	152.782	0.0649333	189.022	1.15937	7.099	7.909	7.148	6.427	547.929	94.084	0.813	13.4	62.679	45.097	4272.21	32.9
87	Kinsey	45.8038	42.8407	135.42	231.934	74.6909	257.792	14.0944	1.65375	3.29668	93.7596	60.2367	110.725	21.0958	280.377	1.45221	5.78301	2.63235	56.8829	5.32326	3.26291	191.712	50.4265	9.02564	8.669	49.8539	7.66618	3.6533	2.19712	11.4558	3.16021	0.0141	3.33398	0.244667	14.066	16.21	13.888	13.832	1180.68	105.135	1.978	17.2	63.121	47.451	4363.12	25.75
88	Lampone	407.922	142.958	483.26	776.194	215.471	444.158	29.5876	14.0592	4.16342	113.887	200.037	514.701	30.4555	1015.2	3.63085	7.92485	13.1331	157.494	10.6292	58.1901	70.8586	45.9587	34.3312	62.2107	59.7698	6.97138	81.3469	1.93304	64.6524	13.1182	0.0393667	8.38737	1.11137	6.728	8.018	7.295	6.357	550.345	97.481	0.961	17.8	62.96	50.145	3294.69	12.1
89	Lygol	125.006	44.9258	212.745	160.865	112.637	446.59	13.1321	5.85835	3.60318	152.866	168.789	230.907	45.2891	168.892	4.84038	73.3597	2.78352	42.255	18.707	5.53544	94.4813	92.7297	29.0424	4.23034	74.4336	9.24284	0.730642	2.68543	4.61186	0.788512	0.0322	2.47181	2.039	8.31	12.16	11.28	9.14	777.5	105.54	1.12	24	73.47	54.86	8576.22	128.7
90	Limoncini	110.989	9.54941	27.1062	14.2428	12.3043	76.1608	7.09041	4.00635	27.813	10.9912	5.70074	28.9792	9.05225	5.62574	0.447847	2.95638	1.47302	4.70624	3.37001	1.09542	3.59104	4.53659	2.4519	2.72751	1.50149	0.57863	4.39228	1.55487	0.840268	0.217675	0.0319	0.249016	0.685033	9.708	11.835	11.535	9.609	813.285	97.358	1.299	14	63.14	47.86	3983.54	29.45
91	Lired	645.68	49.374	205.897	372.352	89.6081	646.408	18.4326	21.6405	5.38606	215.427	405.295	241.432	53.9915	403.998	3.97898	22.2659	5.77733	34.8851	15.9168	44.8416	255.264	152.467	36.9784	30.8	182.34	19.0803	4.34715	4.64356	19.3551	1.80593	0.0232667	8.61278	0.625933	5.663	6.801	6.16	5.174	445.736	94.067	0.71	13.55	59.749	46.684	3150.67	13.6
92	Locale Pergine	286.696	57.6587	167.38	202.421	79.2499	678.09	26.6395	11.5494	9.08714	306.688	243.286	212.827	38.409	234.556	5.90903	6.52326	4.0197	23.9303	13.0831	17.1702	71.3795	204.651	30.0275	14.5453	91.6673	33.2382	1.98754	2.09947	10.632	1.22806	0.0901667	4.56116	5.21673	9.79	10.712	9.504	9.13	767.766	97.773	0.967	17.45	65.485	51.086	4030.82	25.1
93	Magnolia Gold	769.801	32.428	93.1831	134.807	62.7841	517.246	15.2097	18.841	4.93594	170.213	413.053	60.8842	27.4986	82.323	2.19977	10.6648	2.22799	22.2141	6.69667	54.4424	227.821	112.095	7.47428	2.51955	152.506	13.2779	1.9705	5.14849	1.85492	0.550075	0.0352333	0.977767	0.4442	9.863	11.244	10.549	9.309	788.44	97.82	1.13	16.45	65.543	49.199	4861.62	40.3
94	Magrè	343.148	44.5226	139.171	25.6515	68.6503	385.806	47.2195	12.1683	3.17877	93.7919	90.8796	158.165	58.8554	8.82788	2.81404	7.55926	4.43033	37.2423	14.8009	3.5912	65.6247	40.5257	7.20777	13.995	38.9553	6.85532	13.123	8.6039	4.8437	2.11317	0.0300667	1.21751	0.668167	7.205	8.622	7.798	7.097	611.395	95.96	1.071	15.85	61.319	45.165	3997.66	27.3
95	Mairac	133.754	80.6437	311.463	928.059	109.925	209.122	6.52653	4.37145	2.34921	73.5363	77.593	348.93	37.3939	1598.19	0.896504	5.18841	2.92122	118.546	7.73471	22.794	26.5385	37.9665	28.9232	27.2442	25.5293	6.17928	3.21718	1.13486	90.8541	7.74596	0.0556333	12.6015	4.15733	10.091	11.991	9.358	9.694	825.653	104.141	1.302	20.95	67.437	51.35	7694.38	100.4
96	Mela D'inverno	110.126	26.5333	66.1625	103.81	44.3054	1455.81	120.324	2.04066	6.15963	186.356	211.784	39.2301	48.6618	36.1688	7.87889	9.92003	8.7778	10.7363	22.2256	23.8284	281.548	118.216	3.48669	53.2243	94.8379	14.334	31.8577	3.34376	29.9798	21.9025	0.0334667	3.01618	0.487667	12.093	20.623	20.026	14.433	1221.67	110.853	1.734	23.5	70.317	52.893	5476.71	40.65
97	Mela Forestiera	324.093	127.028	476.293	591.027	307.578	367.683	22.7254	13.0033	5.29787	164.527	147.679	291.572	62.7714	746.352	2.20376	9.77892	12.8465	240.568	20.137	30.6583	144.446	48.9158	36.2336	64.8545	64.9325	7.36624	18.7096	4.30167	35.8021	13.1771	0.0206333	16.7224	0.388267	8.919	10.295	8.02	8.455	724.705	99.65	1.28	17.75	65.342	46.113	5493.59	60.2
98	Melrose	209.495	68.4006	343.52	265.016	231.022	227.085	20.1028	9.69396	2.73062	101.912	106.912	175.888	32.6141	440.968	1.58447	7.27943	8.19898	235.515	14.2515	16.1344	46.2353	40.1454	23.1944	36.2417	40.9546	6.27683	27.4952	2.93071	27.2634	12.3239	0.0150333	6.70455	0.772733	6.957	7.634	6.518	6.287	542.335	96.097	0.945	16.4	64.03	45.973	5630.91	65.8
99	Merrigold	1244.68	221.786	935.784	2271.92	155.039	1024.31	25.418	42.7802	8.7712	358.382	430.007	1433.34	49.0952	2550.6	5.90107	22.8715	85.5364	55.5237	14.1426	256.064	133.394	251.83	116.615	445.948	172.454	33.5024	728.942	6.74674	341.111	44.69	0.0994	68.9233	8.52233	6.366	6.956	2.808	5.335	456.71	95.376	0.791	12.5	64.963	46.905	1800.72	4.95
100	Morspur Red	44.9977	125.634	591.82	731.839	329.986	274.234	17.2292	2.04002	42.7855	105.236	98.0698	188.672	38.249	692.877	1.43677	129.019	16.2393	267.924	18.1312	18.9694	92.9996	54.9419	53.8223	40.5072	39.957	6.74178	26.1204	2.19231	30.3558	18.867	0.0341333	16.332	2.78123	8.39	10.556	8.867	8.482	723.503	100.208	1.174	19.55	66.825	48.961	6680.59	83.95
101	Mosebar	85.7745	146.024	459.547	346.474	270.062	319.306	41.9003	3.02367	5.75789	152.019	145.767	273.962	75.0291	439.06	2.01792	7.44271	13.4574	195.374	14.0655	18.719	157.154	71.1871	42.3515	101.91	60.4441	11.4256	23.9617	5.8883	39.0657	14.284	0.0325333	8.30146	1.52297	10.188	11.394	9.809	9.531	814.995	103.121	1.312	21.1	67.395	49.753	6841.42	82.7
102	Murray	916.81	140.778	590.727	103.908	452.397	1035.7	113.621	33.449	13.6869	535.282	410.364	601.543	49.5255	50.0864	8.87257	20.6699	141.967	77.1984	16.7625	112.793	124.554	436.744	52.0413	628.116	154.789	64.7514	525.62	8.65047	403.741	49.2582	0.0280333	37.3487	0.777333	4.442	5.243	3.276	4.145	357.502	92.454	0.616	9.6	57.695	46.788	1275.68	1.1
103	Mutsu	254.853	106.503	374.261	409.839	176.128	1109.94	40.4681	9.84466	6.66793	219.151	174.558	485.565	55.1203	489.033	8.20285	8.34036	9.29707	76.8326	15.8896	21.5654	58.2477	124.955	55.9192	53.2745	65.4274	20.2782	17.6383	1.98814	38.0512	4.37428	0.135767	9.95721	8.6577	7.452	8.355	6.749	6.813	587.817	102.155	1.063	22.55	68.379	53.022	5663.23	54.45
104	Nabella	635.126	46.7877	189.197	400.586	87.7823	929.341	33.9828	22.3202	6.34087	269.87	472.373	194.552	42.7475	420.448	8.14886	18.5377	5.10222	37.0339	12.2908	35.7222	193.837	205.16	35.4531	20.4681	201.986	27.5397	17.8933	4.53293	27.1327	3.88236	0.0245333	9.99641	0.6195	9.878	13.104	11.164	10.113	853.362	100.109	1.171	17.35	63.499	49.054	4010.61	28.3
105	Niagara	569.868	161.819	505.084	116.372	278.867	797.235	64.4375	15.132	8.61655	251.279	349.757	533.407	51.9213	81.1049	4.3478	10.2605	35.5621	88.3894	9.38951	29.3935	107.887	172.396	61.9824	198.946	100.748	20.5921	205.068	4.41571	103.296	21.4756	0.0392	13.905	0.7806	7.234	7.803	6.515	6.617	565.994	94.699	0.933	12.95	60.702	46.869	2611.77	10.25
106	Nicogreen	50.1959	79.9576	314.685	695.88	145.279	215.193	106.419	1.58825	2.10284	70.0591	68.5095	273.688	28.4298	1017.82	0.996865	5.83484	11.4124	94.6014	23.6459	15.4071	27.4085	27.9075	61.7837	105.639	26.7875	3.94455	17.2241	1.94426	81.3307	11.6153	0.0901667	22.4336	5.67643	9.383	10.653	9.126	8.883	754.113	101.999	1.176	21.35	70.043	50.653	9196.7	149.7
107	Norten Spy	74.1152	303.687	683.731	927.58	211.751	492.333	32.6637	1.85302	4.27404	88.2644	81.3297	696.246	41.5499	1183.66	2.15412	6.55704	9.10216	159.708	10.4035	12.667	38.6086	20.4231	51.8966	62.0359	27.3974	3.22911	11.8085	2.35987	67.3149	9.96329	0.0308667	11.5002	1.2831	7.318	8.814	8.12	7.092	608.313	98.121	0.962	18.4	65.673	47.986	5876.38	64.95
108	Nugget	64.7213	203.217	651.233	1404.03	177.494	202.372	22.5285	2.59224	13.1779	405.173	131.789	925.025	50.5432	1694.74	1.76338	7.61516	10.5749	122.769	45.6086	11.6471	52.4876	135.102	81.1461	52.8713	45.5669	22.7107	5.69511	2.93985	117.528	7.76294	0.104033	28.5998	6.41817	7.421	8.024	7.114	6.778	577.989	95.575	0.919	15.8	63.532	45.05	4505.52	39.4
109	Odin	734.667	44.0509	157.876	639.53	57.6266	382.38	9.56262	22.3106	5.83237	232.678	185.779	199.476	32.2298	721.894	2.67539	17.8548	7.62183	26.3999	15.9261	232.039	80.1752	151.293	20.7268	70.0826	72.44	18.5245	93.6277	3.36613	46.5823	4.17012	0.00633333	7.80332	0.640633	6.708	7.486	6.433	6.209	532.744	94.833	1.024	13.05	62.038	48.143	1951.53	4.45
110	Okanagan	366.276	87.5687	289.887	181.762	234.169	2545.71	336.029	13.6219	7.58304	207.666	145.152	182.865	47.0527	81.3636	42.244	18.0614	99.2079	20.3076	43.8356	22.2593	96.7834	52.8808	17.1719	520.528	55.0722	7.15474	88.9507	11.0201	338.867	26.5444	0.0245333	21.2729	0.494367	4.631	6.575	6.48	4.794	409.714	92.191	0.583	9.6	58.94	47.687	2484.11	6.75
111	Okanoma	61.875	85.4317	332.816	492.413	210.695	293.935	13.3779	1.96717	3.43938	118.852	82.3213	194.56	37.6781	714.147	1.57386	6.1872	9.27693	166.968	17.4164	15.9614	46.3208	30.054	28.6642	65.6829	32.0934	4.54507	18.2617	1.93548	36.9218	14.3962	0.0307333	13.869	1.58247	8.717	10.535	9.67	8.529	728.026	101.322	1.156	21.05	69.489	50.788	8373.52	124.8
112	Oldemburg x Cox	1137.94	47.9228	229.796	739.202	140.918	5213.65	442.544	36.5663	3.16007	129.213	237.005	256.078	49.891	676.645	73.9235	22.22	17.0875	73.0411	21.4229	123.265	108.687	66.6931	25.9937	254.244	99.1722	6.76549	91.9985	4.94529	85.1718	41.9467	0.0293667	19.2459	0.640433	7.548	8.813	4.899	6.773	572.982	95.424	0.873	9.55	60.364	45.039	2025.05	5.65
113	Orin	212.177	57.666	192.686	194.028	112.597	280.125	10.5948	7.1431	2.83818	79.6407	119.533	125.221	51.3412	255.406	1.43644	7.22022	4.41808	84.7055	14.0293	12.6724	63.2519	44.4358	11.2155	19.5516	47.4755	6.82573	15.0213	2.52246	13.6114	3.79766	0.0112333	3.01985	0.279367	11.974	13.552	11.323	11.528	975.324	104.34	1.417	20.1	66.773	49.19	7240.61	97.7
114	Orleans	739.083	141.038	596.402	374.506	440.325	477.934	6.12414	38.4015	7.33085	250.959	452.445	204.579	68.6252	428.597	4.90221	13.9524	9.51484	431.909	19.2423	39.3554	365.804	126.765	17.356	30.5395	213.245	21.3599	61.8094	3.23999	36.4356	19.0196	0.0413	4.71735	2.38207	6.485	7.643	6.931	6.023	518.011	96.773	0.862	17.45	68.277	51.856	5176.32	50.5
115	Ozark Gold	177.112	83.4177	263.515	117.881	114.877	330.999	13.1728	3.39513	7.18557	225.429	245.645	314.848	31.9873	133.638	0.862103	11.1514	2.92236	42.4541	10.9982	3.09883	112.15	123.239	32.4206	12.6447	83.472	14.2027	7.64613	2.35897	5.25767	1.46047	0.0414	2.16639	0.651633	8.641	11.279	10.889	9.212	785.739	100.25	1.224	20.15	68.5	51.543	6777.65	81.35
116	Paragon Winesap	79.3246	33.3684	108.138	116.525	74.9189	127.542	25.6594	2.37912	2.12622	52.215	66.6973	42.4179	29.9165	133.344	0.68209	4.8905	2.05678	58.0747	4.49408	7.33477	150.788	27.1139	3.40783	14.2329	47.0389	4.25522	7.52781	3.02226	5.11898	4.01187	0.00803333	0.934054	0.271633	13.279	14.285	12.01	11.817	1004.56	109.412	1.529	20.9	66.156	48.146	6259.7	72.05
117	Permain Dorato	153.658	12.4661	27.3247	40.2604	10.7444	347.529	119.197	4.07693	1.27754	27.6969	38.583	26.2313	14.8806	29.9163	2.00169	2.66624	2.19142	4.41422	22.4721	2.31875	16.1024	11.8271	2.02089	2.15688	12.6597	1.68686	0.526563	1.49872	0.471895	0.199908	0.0361667	0.20503	0.6542	9.321	11.732	10.681	9.846	836.183	98.356	1.263	17.3	64.663	50.641	4356.18	27.6
118	Petrel	493.25	166.047	758.809	125.559	580.583	1685.02	176.727	15.0565	13.4789	572.549	265.705	1084.3	56.5569	64.3937	16.7373	19.8126	177.563	64.8267	58.3329	27.156	128.782	221.518	99.2823	833.685	114.733	28.5814	252.25	12.2114	647.916	42.0434	0.0142	92.5739	0.6581	5.487	5.99	3.927	4.697	405.169	93.571	0.748	12.15	60.208	47.684	1797.9	2.9
119	Pink Pell	264.628	111.624	464.809	522.691	223.587	769.403	16.1077	8.256	8.17168	300.54	278.498	422.595	85.9117	595.798	4.0774	19.7795	19.3856	127	36.8169	50.1443	100.165	91.3994	84.7152	114.689	102.009	10.7926	71.3189	2.99752	59.4761	17.3655	0.0161	18.3639	0.861867	11.206	13.791	12.07	11.55	984.992	103.739	1.555	19.9	66.435	49.531	4971.16	45.55
120	Pink Rose	143.324	140.841	486.13	884.225	194.292	438.853	28.4325	5.78959	6.34463	165.293	62.2971	565.229	54.1589	1050.07	2.61966	8.82137	27.1021	58.5439	27.3409	21.2549	29.0522	25.447	102.791	164.885	23.1332	3.59846	30.6839	6.40032	93.2802	12.0497	0.0143667	43.735	0.6784	10.444	13.925	12.382	11.095	942.77	106.564	1.419	23.8	70.052	53.711	8518.5	118.05
121	Pinova	50.2953	132.591	503.593	1358.48	141.76	137.523	23.6682	1.59737	4.77113	165.899	120.187	517.799	51.2762	1975.09	0.655033	7.31497	7.87371	175.334	11.9672	20.094	64.2799	86.1098	52.8062	70.3348	44.6846	13.2636	20.4675	1.40337	153.286	12.455	0.0628	27.6515	4.3355	8.346	9.956	9.352	8.039	684.936	98.425	1.028	19.15	69.299	50.121	8148.75	121.5
122	Piros	1580.54	508.778	824.641	787.643	270.313	1812.09	32.6504	47.8687	172.61	586.938	467.649	485.362	65.3144	507.004	10.1735	119.902	7.16202	70.7284	17.9597	81.0193	377.454	349.014	84.5889	48.911	175.302	29.1909	17.2688	5.40201	20.6189	3.38035	0.03566	6.06096	0.9408	7.476	8.514	5.036	6.386	545.913	97.176	0.967	14.3	59.976	46.664	1999.55	6.3
123	Precoce Rigotti	1215.82	390.672	1366.35	1739.67	863.434	4634.22	1721.39	51.3662	18.1809	489.936	249.905	652.696	106.948	1215.38	387.497	34.6038	705.68	62.6608	117.162	330.41	86.7472	101.299	61.1388	2799.84	95.3986	15.3376	1133.36	51.9475	2064.91	295.319	0.0756333	240.068	1.14363	4.557	5.615	4.24	4.327	373.055	93.284	0.644	12.85	58.522	47.652	1651.11	3.1
124	Prima	653.57	203.561	605.909	1514.38	161.311	834.529	30.9735	13.8722	17.5364	521.748	217.454	926.649	54.9507	1823.33	5.24831	12.8374	9.98335	45.1906	46.7805	86.9622	109.799	165.843	82.105	72.7343	73.7452	19.5928	8.46958	4.00684	76.2335	3.71813	0.138233	20.8428	7.42857	6.322	6.818	5.282	5.745	497.914	95.89	0.854	16.4	60.985	48.445	2804.26	9.75
125	Primgold	119.347	71.085	182.263	223.146	69.1186	411.357	48.6372	3.62257	7.46602	202.496	94.7493	239.436	35.6176	243.731	2.58702	6.93884	3.1849	19.668	19.6942	7.46943	65.2858	75.6396	28.5518	7.64035	37.8446	11.8109	1.35993	2.57369	10.1395	0.778257	0.0876333	3.15283	3.1955	7.233	8.502	7.432	7.075	607.328	97.49	0.989	19.8	68.908	51.683	6047.28	65.15
126	Primiera	41.636	57.2186	199.574	891.863	51.032	359.106	28.7249	1.86094	4.95316	169.151	91.9484	404.308	27.7798	1070.16	3.4711	5.61393	2.87557	21.0266	12.2104	4.66484	110.215	91.603	19.6347	9.84296	49.8461	15.958	2.45065	2.48121	74.9743	2.17178	0.0121	6.00163	0.378767	12.93	14.327	13.024	12.242	1031.58	101.08	1.329	17.45	65.505	52.19	4312.98	28.05
127	Reanda	121.392	134.131	376.557	738.985	126.308	320.829	18.8891	3.61794	5.29563	127.877	200.38	411.926	38.4366	865.647	1.33713	8.10099	10.9243	77.8616	14.2521	16.9424	85.4614	38.0079	34.5847	53.8558	69.7968	5.39506	15.0187	2.46591	48.5404	6.6501	0.0387	11.7655	0.927667	8.802	9.928	8.143	8.115	701.293	98.629	1.311	17.35	65.038	51.018	4388.04	25.95
128	Red Baron	141.195	61.3354	155.652	43.4367	67.7234	342.149	58.2163	4.43873	6.34246	171.289	105.257	180.647	31.8114	27.9407	2.13227	6.69458	2.97838	34.377	8.98622	2.83798	47.302	112.305	14.7785	4.88069	36.1761	17.1539	3.49278	2.50849	1.71334	0.378361	0.0388667	0.799497	0.458767	6.234	7.678	7.114	5.927	512.356	96.356	0.838	18.8	63.176	48.366	4435.19	33.25
129	Red Chief	32.6977	147.988	391.853	661.201	198.313	160.319	18.5627	1.03081	6.15386	149.732	61.2755	217.757	59.4809	825.506	1.86179	6.85779	5.98086	159.062	21.8941	17.2444	46.3422	20.3705	28.6606	25.6856	24.0628	3.05356	11.1997	2.16003	27.0857	9.88065	0.0297	11.1168	0.8964	8.806	11.112	10.098	9.054	772.804	104.859	1.234	24.3	70.606	54.507	7709.04	98.9
130	Redfree	423.004	93.3922	421.315	57.1337	291.151	535.179	27.0198	11.3612	3.59217	148.592	189.414	530.088	43.3587	33.7526	2.96463	20.306	45.9024	81.1487	19.9256	16.1946	71.1975	56.6528	61.3023	236.283	69.283	5.54262	176.773	6.3852	137.246	27.0935	0.0328	19.2549	0.749	6.33	7.691	6.381	6.22	532.513	95.307	0.943	14.6	60.726	49.074	3026.98	13.45
131	Reggent	45.4373	36.539	131.226	83.149	93.9868	288.511	27.8163	1.94549	3.81588	145.151	209.632	115.228	36.3995	94.3415	2.69768	5.40711	9.68062	45.5281	5.47276	5.67401	75.9416	121.959	21.1037	47.8732	71.9866	19.7847	13.7623	2.32281	29.8909	3.57361	0.01915	4.70087	0.342	11.107	14.523	12.783	11.391	967.807	104.029	1.386	21.35	69.23	51.11	8237.1	119.35
132	Renetta Ananas	257.413	103.379	277.801	36.916	156.343	202.591	53.4926	7.03998	4.43559	100.393	89.4531	209.167	23.5366	23.6327	1.0652	5.63545	6.68832	90.9453	21.3572	3.55024	48.5629	32.0582	19.1507	29.8038	30.5153	4.77443	25.7923	2.09078	10.0953	4.44996	0.0356	2.07476	0.642333	13.731	16.335	14.502	13.21	1106.06	102.081	1.251	15.85	67.541	49.765	5500.39	53.85
133	Renoire	735.919	141.705	397.51	585.781	178.532	381.339	37.1579	29.022	12.7103	347.38	265.805	320.569	49.7608	639.07	3.55279	12.1146	5.40306	156.777	36.4484	57.4825	145.917	130.136	23.96	15.5104	95.718	20.603	8.13786	4.28175	27.886	7.78521	0.101533	6.40264	4.0132	8.819	9.521	7.546	7.711	657.223	97.705	1.04	16	62.473	47.864	3608.76	20.65
134	Rosa Di Caldaro	71.0444	43.3151	92.4147	37.4442	22.062	134.769	10.7711	1.74458	2.79279	58.0722	22.9151	143.441	14.2015	41.7666	0.451324	3.15353	1.09574	8.84724	9.49049	1.34139	14.4721	8.43374	5.19564	1.35011	8.43219	1.16305	0.552663	2.18409	1.63525	0.157424	0.0139667	0.24088	0.1611	8.135	10.122	9.663	8.239	706.571	98.543	1.181	18.75	67.285	50.518	6936.86	78.95
135	Rosmarina Rossa	298.494	60.4717	176.351	172.51	74.6388	156.205	8.65311	8.45303	34.3937	47.682	16.6856	137.619	27.9394	151.36	0.585632	16.7055	7.11988	21.1482	10.1311	3.32537	16.2235	11.2608	31.2268	39.2068	6.00376	1.38172	17.2276	1.13151	9.2204	1.53313	0.0210667	3.45326	0.4601	9.569	13.178	12.704	10.242	872.334	100.83	1.302	20.8	64.691	49.764	5676.57	51.55
136	Royal Gala	308.833	171.858	622.004	1060.59	159.615	765.924	59.4316	7.42229	5.12501	179.536	298.324	968.776	51.4122	1133.06	4.62543	10.7346	3.12287	129	6.45293	16.7491	116.351	108.269	41.5217	51.4169	101.636	12.9079	1.57748	3.05322	48.1283	3.6122	0.0899	5.80429	4.2121	12.479	13.342	11.452	10.951	924.87	101.522	1.295	17.7	65.147	48.504	4529.06	37.2
137	Royal Red Delicious	114.575	106.635	476.336	573.425	286.195	1047.53	81.0099	4.9094	3.97086	147.342	155.172	205.48	77.5294	852.767	9.8356	14.6477	18.6588	280.693	16.0021	53.863	79.6741	66.6187	23.4668	128.694	59.8531	10.1232	54.3124	3.58138	72.2579	35.3058	0.0819	14.3452	6.2032	9.97	12.47	10.81	10	853.89	101.8	1.37	20.2	67.99	51.58	5858.01	57.8
138	Rubicon	152.138	248.47	768.629	1405.1	130.594	717.778	41.404	5.17304	5.66889	155.747	147.652	1232.28	47.8656	2052.22	6.24134	10.4908	4.15562	122.845	9.52047	16.4047	49.5303	78.0599	57.0141	22.1208	46.7571	11.758	4.70358	2.429	124.651	5.63678	0.505	16.0856	25.6101	8.93	9.772	8.647	8.127	693.523	97.467	1.137	16.2	64.581	49.906	3794.57	21.9
139	Ruby	62.1411	81.4962	333.077	642.652	223.073	382.2	17.0755	3.01876	4.09123	129.949	53.756	242.095	56.4484	750.015	3.45605	7.33295	5.06065	165.057	20.9727	12.0398	100.487	28.9594	25.1185	19.6044	34.9349	4.5173	7.99509	2.30802	34.2689	10.3029	0.0088	9.04199	0.4315	11.387	13.501	11.683	11.027	937.902	105.508	1.413	21.45	68.401	49.959	7105.25	89.2
140	San Lugano	518.289	132.797	305.957	50.4555	85.976	856.694	66.3175	13.6731	13.6253	328.134	93.8436	484.141	59.8307	17.9495	5.13572	7.48009	2.14911	34.3969	49.2998	2.37087	63.7186	47.6059	21.6876	1.00608	36.7349	7.40411	0.645298	2.01629	0.540942	0.104488	0.0177667	0.271565	0.335533	7.249	9.299	9.178	7.018	592.307	94.47	0.792	13.35	63.07	49.045	3690.6	18.65
141	Sansa	714.821	172.575	888.557	2005.91	400.309	1361.91	81.4226	28.4977	5.99197	254.81	393.339	1064.8	44.2039	2439.95	9.237	41.4053	12.9771	56.2806	13.2794	86.0009	201.791	102.031	235.946	67.1681	184.746	35.4142	22.5276	7.9304	122.261	6.18852	0.0397	97.5547	1.528	6.235	6.595	4.826	5.215	450.762	95.014	0.869	14.25	62.914	46.202	3729.89	24
142	Santared Fireside	32.2825	237.774	379.609	992.181	77.5332	117.787	6.48932	0.639604	4.9156	69.031	83.1894	413.44	37.3612	1180.43	0.358895	3.26329	1.56774	51.8293	6.26969	3.15122	79.2474	24.8785	35.8423	5.07794	33.9711	3.80836	2.58077	2.10201	56.0534	2.5676	0.753767	10.311	12.63	11.752	15.292	13.757	12.527	1060.46	103.873	1.545	18.5	67.542	51.096	6445.42	62.95
143	Saturn	189.583	138.506	331.883	35.2015	130.888	176.773	13.7888	3.59139	7.5257	173.638	106.379	348.298	47.5784	23.0726	0.78083	5.32895	2.08791	75.8256	20.2136	1.20446	42.5783	44.347	29.4186	0.738279	36.8506	6.67997	0.493757	1.58868	0.704297	0.0886068	0.0249	0.220764	0.512233	6.859	7.931	7.102	6.659	572.979	95.716	1.002	18.4	64.44	49.364	4069.02	27.75
144	Selena	465.33	176.933	845.637	647.044	642.101	1107.02	237.412	21.3998	6.08996	231.483	258.483	660.757	93.5782	740.434	15.8146	10.0667	239.301	191.706	11.7548	501.941	59.109	173.92	73.7448	1200.41	67.8625	28.0517	908.427	21.1311	953.303	759.474	0.0346	214.719	1.69353	5.21	6.096	5.007	4.744	411.421	93.936	0.742	14.15	60.901	44.253	4531.75	43.1
145	Seriana	1844.44	151.531	441.259	16083.4	6.09483	7214.57	11563.9	62.4646	6.59384	169.665	195.62	397.339	116.289	13211.8	135.078	13.228	104.243	54.6687	189.811	1030.63	176.639	94.8428	6.71588	8462.09	83.5587	14.9657	320.593	243.176	551.48	262.588	0.256233	13.6248	2.7186	12.534	14.258	11.787	12.126	1033.14	106.586	1.747	21.85	64.527	49.765	4605.3	39.25
146	Shenandoah	829.931	42.6641	193.134	242.781	104.469	541.472	9.94742	29.1295	4.51141	187.137	419.621	201.908	62.6006	245.092	3.52492	28.4452	6.23587	39.795	14.4142	43.8085	266.01	135.313	34.7203	26.6809	198.865	16.3449	6.11173	4.11685	16.1351	1.86972	0.0141667	12.0689	0.629033	6.398	7.957	6.777	6.3	539.384	95.038	0.877	14.95	61.909	48.653	3739.59	20.1
147	Smeralda	52.8675	105.815	488.343	517.551	286.606	122.212	15.3174	2.20048	89.6051	39.8098	24.5751	199.419	12.0502	267.973	0.26233	136.27	8.38646	64.3939	7.88203	3.07643	79.0028	46.9276	16.7981	1.56372	13.6221	6.66453	26.0203	1.09174	13.3034	2.38458	0.0092	2.1634	1.00393	12.386	14.536	11.599	11.708	991.784	107.358	1.504	22.3	71.201	52.226	8707.05	129.6
148	Smith Jonathan	194.374	47.1464	132.237	147.552	67.7296	247.335	21.6239	6.36307	3.87441	104.876	305.608	112.663	18.9987	148.759	1.39182	7.82291	2.50844	41.0248	5.0657	6.35573	110.192	61.7993	11.2858	3.29394	99.2297	9.49834	1.32692	2.67831	4.85165	1.10671	0.0348333	1.80599	0.5849	8.94	10.447	9.329	8.298	709.331	97.209	1.208	15.75	64.837	49.741	4669.9	32.9
149	Sonya	57.6698	113.007	285.074	525.185	129.201	164.958	12.0165	1.17901	2.52278	51.6579	88.6952	180.292	39.8102	733.325	1.13529	5.49101	2.49773	127.038	3.60878	4.4755	48.6074	21.82	7.81192	2.56779	33.0783	3.18517	2.10421	2.15848	23.4297	5.19517	0.1076	2.48215	4.23863	12.361	14.241	11.449	11.653	983.958	101.636	1.366	18.6	66.431	50.159	5197.92	51.25
150	Spartan	123.212	202.564	963.97	888.552	509.739	770.7	102.021	5.08254	6.55721	257.229	212.881	701.275	76.2645	1419.05	6.60819	11.9526	117.828	302.716	30.1941	188.731	88.5246	93.9769	120.384	956.315	71.3031	14.4125	249.177	13.4072	624.502	143.749	0.0437333	92.9238	3.7443	7.965	8.999	8.024	7.453	639.86	96.825	1.095	17.1	66.668	47.948	6762.16	89.3
151	Spokane Beauty	358.383	99.4967	285.796	33.3987	146.121	207.096	7.56898	10.1332	5.80849	152.207	181.304	302.076	61.5351	9.69869	0.882343	10.9989	22.806	53.1237	12.6135	6.69698	91.566	61.4236	18.3941	141.57	68.2415	8.92113	158.319	2.97141	44.3494	9.28237	0.00835	4.9142	0.45995	6.864	8.453	7.563	6.804	587.15	99.831	1.025	19.9	63.633	45.717	4600.1	39.55
152	Striato Dolce	235.235	103.911	220.635	84.7132	65.7841	2358.12	112.977	4.74279	8.53582	190.585	155.16	292.77	53.876	32.0442	8.50789	5.5018	2.43497	33.2445	25.9774	1.50601	67.0974	42.4905	12.0406	4.11175	56.1039	6.5836	0.784039	1.64475	1.07145	0.225075	0.0294	0.520887	0.642	11.521	14.548	13.101	11.81	995.848	100.886	1.372	16.95	67.026	51.668	5486.35	45.15
153	Summer Champion	808.714	108.215	382.158	55.5682	253.69	1138	40.5892	21.5181	7.64133	234.472	217.853	356.752	57.7599	10.5822	6.43229	13.4823	29.4588	58.5743	27.2867	12.1744	74.9798	72.0871	61.6598	167.687	69.9242	8.81266	219.224	7.13066	83.0663	14.7055	0.0363667	5.9972	0.862667	4.204	4.791	4.121	4.083	351.907	92.146	0.604	9.9	58.196	44.694	1728.28	4.7
154	Summer Red	316.189	158.328	706.982	62.1823	431.985	802.262	11.992	9.62198	12.5263	505.05	381.389	1063.53	45.3753	22.9401	5.2766	42.3599	27.6602	49.3044	35.1129	4.72806	174.669	271.009	134.577	160.069	167.849	34.6376	75.195	7.2398	33.2431	8.34661	0.0204333	15.2	0.470267	6.96	7.078	4.33	5.286	452.366	93.703	0.759	10.3	57.75	44.236	1927.72	4
155	Sunrise	845.24	195.468	851.308	1555.57	159.188	657.394	12.9488	28.4692	6.46902	274.16	266.62	1476.08	42.4676	1757.24	3.77227	20.8475	15.9698	103.419	12.4277	67.6627	83.8844	202.609	113.569	84.3659	103.519	25.4819	75.7944	2.44307	156.095	12.9959	0.0312667	24.6102	1.9924	5.962	6.532	2.184	4.613	401.818	94.967	0.869	10.65	61.493	44.967	2354.8	11.15
156	Surprise	133.593	72.1802	298.028	81.0759	181.335	932.159	67.5487	4.12735	103.916	278.147	318.773	319.932	33.0053	26.5134	5.03435	47.0643	13.8889	53.6879	23.8531	3.81472	200.584	145.046	29.7032	67.3401	130.358	18.0021	12.1496	4.39784	43.2206	2.86409	0.0172667	4.34771	0.557733	8.823	11.533	10.645	9.426	806.716	103.108	1.24	21.3	67.797	51.156	6892.55	86
157	Tavola Bianca	1091.34	60.4397	251.146	689.899	128.74	1265.92	92.6811	60.086	3.79574	128.079	227.481	275.364	72.4658	731.191	15.3705	22.039	3.54786	51.5837	11.9924	149.574	72.5869	80.3135	40.0508	65.5521	79.3854	12.4292	7.84391	3.33955	28.0011	3.97124	0.0194333	10.0125	0.801967	9.15	11.87	11.7	9.28	793.71	99.71	1.37	19.4	66.51	51.71	6007.08	52.65
158	Topaz	295.289	62.4798	246.055	33.9087	110.448	348.632	33.089	10.4775	4.06059	151.786	115.77	444.566	34.3248	24.3111	2.62425	4.88935	16.6918	15.0748	22.8548	3.18272	43.498	31.5531	39.8731	102.384	46.9584	4.86471	54.949	1.99369	49.838	2.4619	0.0328667	4.91333	1.26703	7.214	7.974	6.575	6.733	580.074	97.876	1.026	18.8	66.611	47.544	7273.97	105.8
159	Tunda	5606.74	443.979	2067.6	211.992	911.434	1051.55	48.3388	211.359	236.03	627.713	422.828	2771.34	37.5052	147.286	4.47262	221.615	43.1885	131.716	33.5798	20.0741	416.111	388.267	339.09	200.821	172.55	17.0727	343.966	6.6911	45.5138	17.9331	0.0288	18.5073	0.908	4.034	4.419	2.9	3.576	305.528	91.604	0.508	7.75	56.828	43.632	1549.13	2.2
160	Turner Delicious	74.5503	102.026	359.192	357.322	243.751	342.822	19.6552	2.72097	3.56435	107.255	129.99	151.167	57.3365	462.314	2.86153	6.61208	5.00282	200.465	9.26773	26.7116	70.1204	51.4659	18.7899	27.7528	54.5789	8.35241	15.3678	1.12424	15.787	10.819	0.0750667	5.92011	3.8459	11.504	13.317	11.714	11.162	950.924	107.383	1.472	23.55	71.996	54.986	7088.44	85.6
161	Wellspur Delicious	77.6573	131.209	595.356	720.446	337.618	311.241	30.3837	2.8438	4.27389	157.946	121.413	247.719	63.9294	1225.55	1.78756	9.5262	25.7923	365.297	22.0102	55.9374	66.2412	43.2234	38.5162	189.388	46.7005	6.64072	63.4552	3.17841	105.007	51.0527	0.0730333	27.9513	5.92627	9.952	11.565	9.479	9.148	784.312	103.248	1.316	18.55	69.398	49.04	7021.46	92.95
162	Worcester Permain	208	125.889	584.906	714.301	327.995	977.867	42.7199	6.23861	11.1018	480.519	768.031	439.637	124.9	772.561	6.68594	24.7354	23.1588	200.616	33.2843	37.1239	351.967	245.293	84.7104	151.445	379.69	33.5271	36.0857	5.17501	57.9755	11.6139	0.0359	21.7558	1.56727	7.028	8.624	6.932	6.657	568.238	95.231	0.857	12.05	60.071	46.381	2457.03	7.3
